# Supplementary material for: Interpretation of Ligand-Based Activity Cliff Prediction Models Using the Matched Molecular Pair Kernel
Source: Molecules. 2021 Aug 13;26(16):4916. doi: 10.3390/molecules26164916 (PMC8401777; doi:10.3390/molecules26164916)
Supplement: Supplementary file 1 [file molecules-26-04916-s001.zip]

Archive with 2 entries (2 files):
- Datasets.xlsx
- SupportingInformation.pdf
