# Supplementary material for: Interpretation of Ligand-Based Activity Cliff Prediction Models Using the Matched Molecular Pair Kernel
Source: Molecules. 2021 Aug 13;26(16):4916. doi: 10.3390/molecules26164916 (PMC8401777; doi:10.3390/molecules26164916)
Supplement: Supplementary file 1 [file molecules-26-04916-s001.zip › Datasets.xlsx]

## Sheet: Thrombin
core	sub1	sub2	dpot	class	MMS_id
[R1]C(=O)N1CCCC1C(=O)NCc2ccc(cc2)C(=N)N	[R1]C	[R1]C(Cc1ccccc1)N	4.43	1	2
[R1]C(=O)N1CCCC1C(=O)NCc2ccc(cc2)C(=N)N	[R1]CC	[R1]C(Cc1ccccc1)N	4.05	1	2
[R1]C(=O)N1CCCC1C(=O)NCc2ccc(cc2)C(=N)N	[R1]CCC	[R1]C(Cc1ccccc1)N	3.41	1	2
[R1]C(=O)N1CCCC1C(=O)NCc2ccc(cc2)C(=N)N	[R1]CC(C)CC	[R1]C(Cc1ccccc1)N	2.79	1	2
[R1]C(=O)N1CCCC1C(=O)NCc2ccc(cc2)C(=N)N	[R1]CC(C)C	[R1]C(Cc1ccccc1)N	3.24	1	2
[R1]C(=O)N1CCCC1C(=O)NCc2ccc(cc2)C(=N)N	[R1]CC(C)(C)C	[R1]C(Cc1ccccc1)N	2.65	1	2
[R1]C(=O)N1CCCC1C(=O)NCc2ccc(cc2)C(=N)N	[R1]CC1CCCC1	[R1]C(Cc1ccccc1)N	2.89	1	2
[R1]C(=O)N1CCCC1C(=O)NCc2ccc(cc2)C(=N)N	[R1]CC1CCCCC1	[R1]C(Cc1ccccc1)N	3.05	1	2
[R1]C(=O)N1CCCC1C(=O)NCc2ccc(cc2)C(=N)N	[R1]CCC1CCCC1	[R1]C(Cc1ccccc1)N	2.75	1	2
[R1]C(=O)N1CCCC1C(=O)NCc2ccc(cc2)C(=N)N	[R1]CCC1CCCCC1	[R1]C(Cc1ccccc1)N	2.75	1	2
[R1]C(=O)N1CCCC1C(=O)NCc2ccc(cc2)C(=N)N	[R1]CCC(C)C	[R1]C(Cc1ccccc1)N	2.68	1	2
[R1]CC1C(=O)N(CC(=O)N1CC(=O)NC(CC2CCCN(C2)C(=N)N)C(=O)c3nccs3)CCCc4ccccc4	[R1]Cc1ccccc1	[R1]c1ccc2ccccc2c1	0.54	-1	22
[R1]CC1C(=O)N(CC(=O)N1CC(=O)NC(CC2CCCN(C2)C(=N)N)C(=O)c3nccs3)CCCc4ccccc4	[R1]C1CCCCC1	[R1]c1ccc2ccccc2c1	0.4	-1	22
[R1]CC1C(=O)N(CC(=O)N1CC(=O)NC(CC2CCCN(C2)C(=N)N)C(=O)c3nccs3)CCCc4ccccc4	[R1]C(C)C	[R1]c1ccc2ccccc2c1	0.74	-1	22
[R1]CC1C(=O)N(CC(=O)N1CC(=O)NC(CC2CCCN(C2)C(=N)N)C(=O)c3nccs3)CCCc4ccccc4	[R1]CCC	[R1]c1ccc2ccccc2c1	0.51	-1	22
[R1]CC1C(=O)N(CC(=O)N1CC(=O)NC(CC2CCCN(C2)C(=N)N)C(=O)c3nccs3)CCCc4ccccc4	[R1]c1ccc(cc1)Cl	[R1]c1ccc2ccccc2c1	0.12	-1	22
[R1]CC1C(=O)N(CC(=O)N1CC(=O)NC(CC2CCCN(C2)C(=N)N)C(=O)c3nccs3)CCCc4ccccc4	[R1]c1ccc(cc1)OC	[R1]c1ccc2ccccc2c1	0.15	-1	22
[R1]C1C(=O)N(CC(=O)N1CC(=O)NC(CC2CCCN(C2)C(=N)N)C(=O)c3nccs3)CCCc4ccccc4	[R1]C(C)CC	[R1]Cc1ccc2ccccc2c1	0.82	-1	23
[R1]CC1C(=O)N(CC(=O)N1CC(=O)NC(CC2CCCN(C2)C(=N)N)C(=O)c3nccs3)CCCc4ccccc4	[R1]c1ccc2ccccc2c1	[R1]c1ccccc1	0.1	-1	22
[R1]CC1C(=O)N(CC(=O)N1CC(=O)NC(CC2CCCN(C2)C(=N)N)C(=O)c3nccs3)CCCc4ccccc4	[R1]Cc1ccccc1	[R1]C1CCCCC1	0.14	-1	22
[R1]CC1C(=O)N(CC(=O)N1CC(=O)NC(CC2CCCN(C2)C(=N)N)C(=O)c3nccs3)CCCc4ccccc4	[R1]C(C)C	[R1]Cc1ccccc1	0.2	-1	22
[R1]CC1C(=O)N(CC(=O)N1CC(=O)NC(CC2CCCN(C2)C(=N)N)C(=O)c3nccs3)CCCc4ccccc4	[R1]Cc1ccccc1	[R1]c1ccc(cc1)Cl	0.42	-1	22
[R1]CC1C(=O)N(CC(=O)N1CC(=O)NC(CC2CCCN(C2)C(=N)N)C(=O)c3nccs3)CCCc4ccccc4	[R1]Cc1ccccc1	[R1]c1ccc(cc1)OC	0.39	-1	22
[R1]C1C(=O)N(CC(=O)N1CC(=O)NC(CC2CCCN(C2)C(=N)N)C(=O)c3nccs3)CCCc4ccccc4	[R1]C(C)CC	[R1]CCc1ccccc1	0.28	-1	23
[R1]CC1C(=O)N(CC(=O)N1CC(=O)NC(CC2CCCN(C2)C(=N)N)C(=O)c3nccs3)CCCc4ccccc4	[R1]Cc1ccccc1	[R1]c1ccccc1	0.64	-1	22
[R1]CC1C(=O)N(CC(=O)N1CC(=O)NC(CC2CCCN(C2)C(=N)N)C(=O)c3nccs3)CCCc4ccccc4	[R1]C(C)C	[R1]C1CCCCC1	0.34	-1	22
[R1]CC1C(=O)N(CC(=O)N1CC(=O)NC(CC2CCCN(C2)C(=N)N)C(=O)c3nccs3)CCCc4ccccc4	[R1]CCC	[R1]C1CCCCC1	0.11	-1	22
[R1]CC1C(=O)N(CC(=O)N1CC(=O)NC(CC2CCCN(C2)C(=N)N)C(=O)c3nccs3)CCCc4ccccc4	[R1]C1CCCCC1	[R1]c1ccc(cc1)Cl	0.28	-1	22
[R1]CC1C(=O)N(CC(=O)N1CC(=O)NC(CC2CCCN(C2)C(=N)N)C(=O)c3nccs3)CCCc4ccccc4	[R1]C1CCCCC1	[R1]c1ccc(cc1)OC	0.25	-1	22
[R1]C1C(=O)N(CC(=O)N1CC(=O)NC(CC2CCCN(C2)C(=N)N)C(=O)c3nccs3)CCCc4ccccc4	[R1]C(C)CC	[R1]CC1CCCCC1	0.42	-1	23
[R1]CC1C(=O)N(CC(=O)N1CC(=O)NC(CC2CCCN(C2)C(=N)N)C(=O)c3nccs3)CCCc4ccccc4	[R1]C1CCCCC1	[R1]c1ccccc1	0.5	-1	22
[R1]CC1C(=O)N(CC(=O)N1CC(=O)NC(CC2CCCN(C2)C(=N)N)C(=O)c3nccs3)CCCc4ccccc4	[R1]C(C)C	[R1]CCC	0.23	-1	22
[R1]CC1C(=O)N(CC(=O)N1CC(=O)NC(CC2CCCN(C2)C(=N)N)C(=O)c3nccs3)CCCc4ccccc4	[R1]C(C)C	[R1]c1ccc(cc1)Cl	0.62	-1	22
[R1]CC1C(=O)N(CC(=O)N1CC(=O)NC(CC2CCCN(C2)C(=N)N)C(=O)c3nccs3)CCCc4ccccc4	[R1]C(C)C	[R1]c1ccc(cc1)OC	0.59	-1	22
[R1]C1C(=O)N(CC(=O)N1CC(=O)NC(CC2CCCN(C2)C(=N)N)C(=O)c3nccs3)CCCc4ccccc4	[R1]C(C)CC	[R1]CC(C)C	0.08	-1	23
[R1]CC1C(=O)N(CC(=O)N1CC(=O)NC(CC2CCCN(C2)C(=N)N)C(=O)c3nccs3)CCCc4ccccc4	[R1]C(C)C	[R1]c1ccccc1	0.84	-1	22
[R1]CC1C(=O)N(CC(=O)N1CC(=O)NC(CC2CCCN(C2)C(=N)N)C(=O)c3nccs3)CCCc4ccccc4	[R1]C(C)C	[R1]c1ccccc1Cl	2.14	1	22
[R1]CC1C(=O)N(CC(=O)N1CC(=O)NC(CC2CCCN(C2)C(=N)N)C(=O)c3nccs3)CCCc4ccccc4	[R1]CCC	[R1]c1ccc(cc1)Cl	0.39	-1	22
[R1]CC1C(=O)N(CC(=O)N1CC(=O)NC(CC2CCCN(C2)C(=N)N)C(=O)c3nccs3)CCCc4ccccc4	[R1]CCC	[R1]c1ccc(cc1)OC	0.36	-1	22
[R1]C1C(=O)N(CC(=O)N1CC(=O)NC(CC2CCCN(C2)C(=N)N)C(=O)c3nccs3)CCCc4ccccc4	[R1]C(C)CC	[R1]CCCC	0.31	-1	23
[R1]CC1C(=O)N(CC(=O)N1CC(=O)NC(CC2CCCN(C2)C(=N)N)C(=O)c3nccs3)CCCc4ccccc4	[R1]CCC	[R1]c1ccccc1	0.61	-1	22
[R1]C1C(=O)N(CC(=O)N1CC(=O)NC(CC2CCCN(C2)C(=N)N)C(=O)c3nccs3)CCCc4ccccc4	[R1]C(C)CC	[R1]Cc1ccc(cc1)Cl	0.7	-1	23
[R1]C1C(=O)N(CC(=O)N1CC(=O)NC(CC2CCCN(C2)C(=N)N)C(=O)c3nccs3)CCCc4ccccc4	[R1]C(C)CC	[R1]Cc1ccc(cc1)OC	0.67	-1	23
[R1]C1C(=O)N(CC(=O)N1CC(=O)NC(CC2CCCN(C2)C(=N)N)C(=O)c3nccs3)CCCc4ccccc4	[R1]C(C)CC	[R1]Cc1ccccc1	0.92	-1	23
[R1]C1C(=O)N(CC(=O)N1CC(=O)NC(CC2CCCN(C2)C(=N)N)C(=O)c3nccs3)CCCc4ccccc4	[R1]C(C)CC	[R1]Cc1ccccc1Cl	2.22	1	23
[R1]C1C(=O)N(CC(=O)N1CC(=O)NC(CC2CCCN(C2)C(=N)N)C(=O)c3nccs3)CCCc4ccccc4	[R1]C(C)CC	[R1]C	0.49	-1	23
[R1]c1ccc(cc1)N2CC(OC2=O)CNC(=O)c3ccc(s3)Cl	[R1]N1CCCC(C1)C(=O)O	[R1]N1CCC(CC1)C(=O)O	0.03	-1	18
[R1]c1ccc(cc1)N2CC(OC2=O)CNC(=O)c3ccc(s3)Cl	[R1]N1CCC(CC1=O)C(=O)O	[R1]N1CCC(CC1)C(=O)O	0.62	-1	18
[R1]C(C(=O)c1nc2ccccc2s1)NC(=O)C3CCCN3C(=O)C(Cc4ccccc4)NC	[R1]CCCOC	[R1]C1CCC(CC1)CN	0.63	-1	16
[R1]C(C(=O)c1nc2ccccc2s1)NC(=O)C3CCCN3C(=O)C(Cc4ccccc4)NC	[R1]Cc1ccc(cc1)C(=N)N	[R1]C1CCC(CC1)CN	0.19	-1	16
[R1]C(C(=O)c1nc2ccccc2s1)NC(=O)C3CCCN3C(=O)C(Cc4ccccc4)NC	[R1]C1CCC(CC1)CN	[R1]Cc1cccc(c1)C(=N)N	2.96	1	16
[R1]C(C(=O)c1nc2ccccc2s1)NC(=O)C3CCCN3C(=O)C(Cc4ccccc4)NC	[R1]Cc1ccccc1	[R1]C1CCC(CC1)CN	0.89	-1	16
[R1]C(C(=O)c1nc2ccccc2s1)NC(=O)C3CCCN3C(=O)C(Cc4ccccc4)NC	[R1]CCCCNC	[R1]C1CCC(CC1)CN	0.58	-1	16
[R1]c1ccc(cc1)N2CC(OC2=O)CNC(=O)c3ccc(s3)Cl	[R1]N1CCC(CC1=O)C(=O)O	[R1]N1CCCC(C1)C(=O)O	0.59	-1	18
[R1]c1ccc(cc1)N2CC(OC2=O)CNC(=O)c3ccc(s3)Cl	[R1]N1CCC(CC1=O)C(=O)O	[R1]N1CCCCC1C(=O)OCC	2.29	1	18
[R1]CNC(=O)C1CCCN1C(=O)C(C(c2ccccc2)c3ccccc3)N	[R1]C=Cc1cnc(s1)N	[R1]C#Cc1c[nH]cn1	0.37	-1	7
[R1]CNC(=O)C1CCCN1C(=O)C(C(c2ccccc2)c3ccccc3)N	[R1]c1c([nH]cn1)C	[R1]C#Cc1c[nH]cn1	0.7	-1	7
[R1]CNC(=O)C1CCCN1C(=O)C(C(c2ccccc2)c3ccccc3)N	[R1]CCc1c[nH]cn1	[R1]C#Cc1c[nH]cn1	0.12	-1	7
[R1]CNC(=O)C1CCCN1C(=O)C(C(c2ccccc2)c3ccccc3)N	[R1]C#Cc1c[nH]cn1	[R1]C=Cc1c[nH]cn1	0.81	-1	7
[R1]N1CCCC1C(=O)NCc2ccc(cc2)C(=N)N	[R1]C(=O)C	[R1]CCCc1ccccc1	0.67	-1	1
[R1]N1CCCC1C(=O)NCc2ccc(cc2)C(=N)N	[R1]C(=O)CC	[R1]CCCc1ccccc1	0.29	-1	1
[R1]N1CCCC1C(=O)NCc2ccc(cc2)C(=N)N	[R1]CCCc1ccccc1	[R1]C(=O)CCC	0.35	-1	1
[R1]N1CCCC1C(=O)NCc2ccc(cc2)C(=N)N	[R1]CCCc1ccccc1	[R1]C(=O)CC(C)CC	0.97	-1	1
[R1]N1CCCC1C(=O)NCc2ccc(cc2)C(=N)N	[R1]CCCc1ccccc1	[R1]C(=O)CC(C)C	0.52	-1	1
[R1]N1CCCC1C(=O)NCc2ccc(cc2)C(=N)N	[R1]CCCc1ccccc1	[R1]C(=O)CC1CCCC1	0.87	-1	1
[R1]N1CCCC1C(=O)NCc2ccc(cc2)C(=N)N	[R1]CCCc1ccccc1	[R1]C(=O)CC1CCCCC1	0.71	-1	1
[R1]N1CCCC1C(=O)NCc2ccc(cc2)C(=N)N	[R1]CCCc1ccccc1	[R1]C(=O)C(C(C)C)N	2.36	1	1
[R1]N1CCCC1C(=O)NCc2ccc(cc2)C(=N)N	[R1]CCCc1ccccc1	[R1]C(=O)C(C(C)CC)N	2.78	1	1
[R1]N1CCCC1C(=O)NCc2ccc(cc2)C(=N)N	[R1]CCCc1ccccc1	[R1]C(=O)C(CC(C)(C)C)N	3.04	1	1
[R1]N1CCCC1C(=O)NCc2ccc(cc2)C(=N)N	[R1]CCCc1ccccc1	[R1]C(=O)C(CC(C)C)N	3.08	1	1
[R1]N1CCCC1C(=O)NCc2cccc(c2)Cl	[R1]CCC	[R1]C(=O)C	0.03	-1	3
[R1]N1CCCC1C(=O)NCc2cccc(c2)Cl	[R1]CCC	[R1]C(=O)CC	0.61	-1	3
[R1]N1CCCC1C(=O)NCc2cccc(c2)Cl	[R1]CCC	[R1]C(=O)CCC	0.67	-1	3
[R1]N1CCCC1C(=O)NCc2cccc(c2)Cl	[R1]CCC	[R1]C(=O)CC(C)C	0.95	-1	3
[R1]N1CCCC1C(=O)NCc2cccc(c2)Cl	[R1]CCC	[R1]C(=O)CC(C)(C)C	0.51	-1	3
[R1]N1CCCC1C(=O)NCc2cccc(c2)Cl	[R1]CCC	[R1]C(=O)C(CC)N	2.22	1	3
[R1]N1CCCC1C(=O)NCc2cccc(c2)Cl	[R1]CCC	[R1]C(=O)CN	2.28	1	3
[R1]N1CCCC1C(=O)NCc2cccc(c2)Cl	[R1]CCC	[R1]C(=O)C(C(C)C)N	2.64	1	3
[R1]N1CCCC1C(=O)NCc2cccc(c2)Cl	[R1]CCC	[R1]C(=O)C(C(C)(C)C)N	3.23	1	3
[R1]N1CCCC1C(=O)NCc2cccc(c2)Cl	[R1]CCC	[R1]C(=O)C(C(C)CC)N	3.46	1	3
[R1]N1CCCC1C(=O)NCc2cccc(c2)Cl	[R1]CCC	[R1]C(=O)C(CC(C)C)N	3.08	1	3
[R1]N1CCCC1C(=O)NCc2cccc(c2)Cl	[R1]C(=O)C	[R1]CCCC	0.07	-1	3
[R1]N1CCCC1C(=O)NCc2cccc(c2)Cl	[R1]CCCC	[R1]C(=O)CC	0.51	-1	3
[R1]N1CCCC1C(=O)NCc2cccc(c2)Cl	[R1]CCCC	[R1]C(=O)CCC	0.57	-1	3
[R1]N1CCCC1C(=O)NCc2cccc(c2)Cl	[R1]CCCC	[R1]C(=O)CC(C)C	0.85	-1	3
[R1]N1CCCC1C(=O)NCc2cccc(c2)Cl	[R1]CCCC	[R1]C(=O)CC(C)(C)C	0.41	-1	3
[R1]N1CCCC1C(=O)NCc2cccc(c2)Cl	[R1]CCCC	[R1]C(=O)C(CC)N	2.12	1	3
[R1]N1CCCC1C(=O)NCc2cccc(c2)Cl	[R1]CCCC	[R1]C(=O)CN	2.18	1	3
[R1]N1CCCC1C(=O)NCc2cccc(c2)Cl	[R1]CCCC	[R1]C(=O)C(C(C)C)N	2.54	1	3
[R1]N1CCCC1C(=O)NCc2cccc(c2)Cl	[R1]CCCC	[R1]C(=O)C(C(C)(C)C)N	3.13	1	3
[R1]N1CCCC1C(=O)NCc2cccc(c2)Cl	[R1]CCCC	[R1]C(=O)C(C(C)CC)N	3.36	1	3
[R1]N1CCCC1C(=O)NCc2cccc(c2)Cl	[R1]CCCC	[R1]C(=O)CCC(C)C	0.97	-1	3
[R1]N1CCCC1C(=O)NCc2cccc(c2)Cl	[R1]CCCC	[R1]C(=O)C(CC(C)C)N	2.98	1	3
[R1]N1CCCC1C(=O)NCc2cccc(c2)Cl	[R1]C(=O)C	[R1]CCC(C)C	0.4	-1	3
[R1]N1CCCC1C(=O)NCc2cccc(c2)Cl	[R1]CCC(C)C	[R1]C(=O)CC	0.18	-1	3
[R1]N1CCCC1C(=O)NCc2cccc(c2)Cl	[R1]CCC(C)C	[R1]C(=O)CCC	0.24	-1	3
[R1]N1CCCC1C(=O)NCc2cccc(c2)Cl	[R1]CCC(C)C	[R1]C(=O)CC(C)C	0.52	-1	3
[R1]N1CCCC1C(=O)NCc2cccc(c2)Cl	[R1]CCC(C)C	[R1]C(=O)CC(C)(C)C	0.08	-1	3
[R1]N1CCCC1C(=O)NCc2cccc(c2)Cl	[R1]CCC(C)C	[R1]C(=O)CC1CCCC1	0.9	-1	3
[R1]N1CCCC1C(=O)NCc2cccc(c2)Cl	[R1]CCC(C)C	[R1]C(=O)C(C(C)C)N	2.21	1	3
[R1]N1CCCC1C(=O)NCc2cccc(c2)Cl	[R1]CCC(C)C	[R1]C(=O)C(C(C)(C)C)N	2.8	1	3
[R1]N1CCCC1C(=O)NCc2cccc(c2)Cl	[R1]CCC(C)C	[R1]C(=O)C(C(C)CC)N	3.03	1	3
[R1]N1CCCC1C(=O)NCc2cccc(c2)Cl	[R1]CCC(C)C	[R1]C(=O)CCC(C)C	0.64	-1	3
[R1]N1CCCC1C(=O)NCc2cccc(c2)Cl	[R1]CCC(C)C	[R1]C(=O)C(CC(C)C)N	2.65	1	3
[R1]N1CCCC1C(=O)NCc2cccc(c2)Cl	[R1]C(=O)C	[R1]CCCC(C)C	0.56	-1	3
[R1]N1CCCC1C(=O)NCc2cccc(c2)Cl	[R1]CCCC(C)C	[R1]C(=O)CC	0.02	-1	3
[R1]N1CCCC1C(=O)NCc2cccc(c2)Cl	[R1]CCCC(C)C	[R1]C(=O)CCC	0.08	-1	3
[R1]N1CCCC1C(=O)NCc2cccc(c2)Cl	[R1]CCCC(C)C	[R1]C(=O)CC(C)C	0.36	-1	3
[R1]N1CCCC1C(=O)NCc2cccc(c2)Cl	[R1]C(=O)CC(C)(C)C	[R1]CCCC(C)C	0.08	-1	3
[R1]N1CCCC1C(=O)NCc2cccc(c2)Cl	[R1]CCCC(C)C	[R1]C(=O)CC1CCCC1	0.74	-1	3
[R1]N1CCCC1C(=O)NCc2cccc(c2)Cl	[R1]CCCC(C)C	[R1]C(=O)C(C(C)C)N	2.05	1	3
[R1]N1CCCC1C(=O)NCc2cccc(c2)Cl	[R1]CCCC(C)C	[R1]C(=O)C(C(C)(C)C)N	2.64	1	3
[R1]N1CCCC1C(=O)NCc2cccc(c2)Cl	[R1]CCCC(C)C	[R1]C(=O)C(C(C)CC)N	2.87	1	3
[R1]N1CCCC1C(=O)NCc2cccc(c2)Cl	[R1]CCCC(C)C	[R1]C(=O)CCC(C)C	0.48	-1	3
[R1]N1CCCC1C(=O)NCc2cccc(c2)Cl	[R1]CCCC(C)C	[R1]C(=O)C(CC(C)C)N	2.49	1	3
[R1]N1CCCC1C(=O)NCc2cccc(c2)Cl	[R1]C(=O)C	[R1]CCC1CCCCC1	0.59	-1	3
[R1]N1CCCC1C(=O)NCc2cccc(c2)Cl	[R1]C(=O)CC	[R1]CCC1CCCCC1	0.01	-1	3
[R1]N1CCCC1C(=O)NCc2cccc(c2)Cl	[R1]CCC1CCCCC1	[R1]C(=O)CCC	0.05	-1	3
[R1]N1CCCC1C(=O)NCc2cccc(c2)Cl	[R1]CCC1CCCCC1	[R1]C(=O)CC(C)C	0.33	-1	3
[R1]N1CCCC1C(=O)NCc2cccc(c2)Cl	[R1]C(=O)CC(C)(C)C	[R1]CCC1CCCCC1	0.11	-1	3
[R1]N1CCCC1C(=O)NCc2cccc(c2)Cl	[R1]CCC1CCCCC1	[R1]C(=O)CC1CCCC1	0.71	-1	3
[R1]N1CCCC1C(=O)NCc2cccc(c2)Cl	[R1]CCC1CCCCC1	[R1]C(=O)C(C)N	1	-1	3
[R1]N1CCCC1C(=O)NCc2cccc(c2)Cl	[R1]CCC1CCCCC1	[R1]C(=O)C(C(C)C)N	2.02	1	3
[R1]N1CCCC1C(=O)NCc2cccc(c2)Cl	[R1]CCC1CCCCC1	[R1]C(=O)C(C(C)(C)C)N	2.61	1	3
[R1]N1CCCC1C(=O)NCc2cccc(c2)Cl	[R1]CCC1CCCCC1	[R1]C(=O)C(C(C)CC)N	2.84	1	3
[R1]N1CCCC1C(=O)NCc2cccc(c2)Cl	[R1]CCC1CCCCC1	[R1]C(=O)CCC(C)C	0.45	-1	3
[R1]N1CCCC1C(=O)NCc2cccc(c2)Cl	[R1]CCC1CCCCC1	[R1]C(=O)C(CC(C)C)N	2.46	1	3
[R1]N1CCCC1C(=O)NCc2cccc(c2)Cl	[R1]C(=O)C	[R1]CC(C)N	0.45	-1	3
[R1]N1CCCC1C(=O)NCc2cccc(c2)Cl	[R1]CC(C)N	[R1]C(=O)CC	0.13	-1	3
[R1]N1CCCC1C(=O)NCc2cccc(c2)Cl	[R1]CC(C)N	[R1]C(=O)CCC	0.19	-1	3
[R1]N1CCCC1C(=O)NCc2cccc(c2)Cl	[R1]CC(C)N	[R1]C(=O)CC(C)C	0.47	-1	3
[R1]N1CCCC1C(=O)NCc2cccc(c2)Cl	[R1]CC(C)N	[R1]C(=O)CC(C)(C)C	0.03	-1	3
[R1]N1CCCC1C(=O)NCc2cccc(c2)Cl	[R1]CC(C)N	[R1]C(=O)CC1CCCC1	0.85	-1	3
[R1]N1CCCC1C(=O)NCc2cccc(c2)Cl	[R1]CC(C)N	[R1]C(=O)C(C(C)C)N	2.16	1	3
[R1]N1CCCC1C(=O)NCc2cccc(c2)Cl	[R1]CC(C)N	[R1]C(=O)C(C(C)(C)C)N	2.75	1	3
[R1]N1CCCC1C(=O)NCc2cccc(c2)Cl	[R1]CC(C)N	[R1]C(=O)C(C(C)CC)N	2.98	1	3
[R1]N1CCCC1C(=O)NCc2cccc(c2)Cl	[R1]CC(C)N	[R1]C(=O)CCC(C)C	0.59	-1	3
[R1]N1CCCC1C(=O)NCc2cccc(c2)Cl	[R1]CC(C)N	[R1]C(=O)C(CC(C)C)N	2.6	1	3
[R1]N1CCCC1C(=O)NCc2cccc(c2)Cl	[R1]C(=O)C	[R1]CC(CC)N	0.53	-1	3
[R1]N1CCCC1C(=O)NCc2cccc(c2)Cl	[R1]CC(CC)N	[R1]C(=O)CC	0.05	-1	3
[R1]N1CCCC1C(=O)NCc2cccc(c2)Cl	[R1]CC(CC)N	[R1]C(=O)CCC	0.11	-1	3
[R1]N1CCCC1C(=O)NCc2cccc(c2)Cl	[R1]CC(CC)N	[R1]C(=O)CC(C)C	0.39	-1	3
[R1]N1CCCC1C(=O)NCc2cccc(c2)Cl	[R1]C(=O)CC(C)(C)C	[R1]CC(CC)N	0.05	-1	3
[R1]N1CCCC1C(=O)NCc2cccc(c2)Cl	[R1]CC(CC)N	[R1]C(=O)CC1CCCC1	0.77	-1	3
[R1]N1CCCC1C(=O)NCc2cccc(c2)Cl	[R1]CC(CC)N	[R1]C(=O)C(C(C)C)N	2.08	1	3
[R1]N1CCCC1C(=O)NCc2cccc(c2)Cl	[R1]CC(CC)N	[R1]C(=O)C(C(C)(C)C)N	2.67	1	3
[R1]N1CCCC1C(=O)NCc2cccc(c2)Cl	[R1]CC(CC)N	[R1]C(=O)C(C(C)CC)N	2.9	1	3
[R1]N1CCCC1C(=O)NCc2cccc(c2)Cl	[R1]CC(CC)N	[R1]C(=O)CCC(C)C	0.51	-1	3
[R1]N1CCCC1C(=O)NCc2cccc(c2)Cl	[R1]CC(CC)N	[R1]C(=O)C(CC(C)C)N	2.52	1	3
[R1]N1CCCC1C(=O)NCc2cccc(c2)Cl	[R1]C(=O)C	[R1]CC(C(C)C)N	0.59	-1	3
[R1]N1CCCC1C(=O)NCc2cccc(c2)Cl	[R1]C(=O)CC	[R1]CC(C(C)C)N	0.01	-1	3
[R1]N1CCCC1C(=O)NCc2cccc(c2)Cl	[R1]CC(C(C)C)N	[R1]C(=O)CCC	0.05	-1	3
[R1]N1CCCC1C(=O)NCc2cccc(c2)Cl	[R1]CC(C(C)C)N	[R1]C(=O)CC(C)C	0.33	-1	3
[R1]N1CCCC1C(=O)NCc2cccc(c2)Cl	[R1]C(=O)CC(C)(C)C	[R1]CC(C(C)C)N	0.11	-1	3
[R1]N1CCCC1C(=O)NCc2cccc(c2)Cl	[R1]CC(C(C)C)N	[R1]C(=O)CC1CCCC1	0.71	-1	3
[R1]N1CCCC1C(=O)NCc2cccc(c2)Cl	[R1]CC(C(C)C)N	[R1]C(=O)C(C)N	1	-1	3
[R1]N1CCCC1C(=O)NCc2cccc(c2)Cl	[R1]CC(C(C)C)N	[R1]C(=O)C(C(C)C)N	2.02	1	3
[R1]N1CCCC1C(=O)NCc2cccc(c2)Cl	[R1]CC(C(C)C)N	[R1]C(=O)C(C(C)(C)C)N	2.61	1	3
[R1]N1CCCC1C(=O)NCc2cccc(c2)Cl	[R1]CC(C(C)C)N	[R1]C(=O)C(C(C)CC)N	2.84	1	3
[R1]N1CCCC1C(=O)NCc2cccc(c2)Cl	[R1]CC(C(C)C)N	[R1]C(=O)CCC(C)C	0.45	-1	3
[R1]N1CCCC1C(=O)NCc2cccc(c2)Cl	[R1]CC(C(C)C)N	[R1]C(=O)C(CC(C)C)N	2.46	1	3
[R1]N1CCCC1C(=O)NCc2cccc(c2)Cl	[R1]C(=O)CC	[R1]CC(CC(C)C)N	0.45	-1	3
[R1]N1CCCC1C(=O)NCc2cccc(c2)Cl	[R1]C(=O)CCC	[R1]CC(CC(C)C)N	0.39	-1	3
[R1]N1CCCC1C(=O)NCc2cccc(c2)Cl	[R1]C(=O)CC(C)C	[R1]CC(CC(C)C)N	0.11	-1	3
[R1]N1CCCC1C(=O)NCc2cccc(c2)Cl	[R1]C(=O)CC(C)(C)C	[R1]CC(CC(C)C)N	0.55	-1	3
[R1]N1CCCC1C(=O)NCc2cccc(c2)Cl	[R1]CC(CC(C)C)N	[R1]C(=O)CC1CCCC1	0.27	-1	3
[R1]N1CCCC1C(=O)NCc2cccc(c2)Cl	[R1]CC(CC(C)C)N	[R1]C(=O)C(C)N	0.56	-1	3
[R1]N1CCCC1C(=O)NCc2cccc(c2)Cl	[R1]CC(CC(C)C)N	[R1]C(=O)C(C(C)(C)C)N	2.17	1	3
[R1]N1CCCC1C(=O)NCc2cccc(c2)Cl	[R1]CC(CC(C)C)N	[R1]C(=O)C(C(C)CC)N	2.4	1	3
[R1]N1CCCC1C(=O)NCc2cccc(c2)Cl	[R1]CC(CC(C)C)N	[R1]C(=O)CCC(C)C	0.01	-1	3
[R1]N1CCCC1C(=O)NCc2cccc(c2)Cl	[R1]CC(CC(C)C)N	[R1]C(=O)C(CC(C)C)N	2.02	1	3
[R1]N1CCCC1C(=O)NCc2ccc(cc2)C(=N)N	[R1]CCC	[R1]C(=O)C	0.05	-1	1
[R1]N1CCCC1C(=O)NCc2ccc(cc2)C(=N)N	[R1]CCC	[R1]C(=O)CC	0.43	-1	1
[R1]N1CCCC1C(=O)NCc2ccc(cc2)C(=N)N	[R1]CCC	[R1]C(=O)C(CC)N	2.58	1	1
[R1]N1CCCC1C(=O)NCc2ccc(cc2)C(=N)N	[R1]CCC	[R1]C(=O)C(C(C)C)N	3.08	1	1
[R1]N1CCCC1C(=O)NCc2ccc(cc2)C(=N)N	[R1]CCC	[R1]C(=O)C(C(C)(C)C)N	2.62	1	1
[R1]N1CCCC1C(=O)NCc2ccc(cc2)C(=N)N	[R1]CCC	[R1]C(=O)C(C(C)CC)N	3.5	1	1
[R1]N1CCCC1C(=O)NCc2ccc(cc2)C(=N)N	[R1]CCC	[R1]C(=O)C(CC(C)(C)C)N	3.76	1	1
[R1]N1CCCC1C(=O)NCc2ccc(cc2)C(=N)N	[R1]CCC	[R1]C(=O)C(CC(C)C)N	3.8	1	1
[R1]N1CCCC1C(=O)NCc2ccc(cc2)C(=N)N	[R1]C(=O)C	[R1]CCCC	0.02	-1	1
[R1]N1CCCC1C(=O)NCc2ccc(cc2)C(=N)N	[R1]CCCC	[R1]C(=O)CC	0.36	-1	1
[R1]N1CCCC1C(=O)NCc2ccc(cc2)C(=N)N	[R1]CCCC	[R1]C(=O)C(CC)N	2.51	1	1
[R1]N1CCCC1C(=O)NCc2ccc(cc2)C(=N)N	[R1]CCCC	[R1]C(=O)C(C(C)C)N	3.01	1	1
[R1]N1CCCC1C(=O)NCc2ccc(cc2)C(=N)N	[R1]CCCC	[R1]C(=O)C(C(C)(C)C)N	2.55	1	1
[R1]N1CCCC1C(=O)NCc2ccc(cc2)C(=N)N	[R1]CCCC	[R1]C(=O)C(C(C)CC)N	3.43	1	1
[R1]N1CCCC1C(=O)NCc2ccc(cc2)C(=N)N	[R1]CCCC	[R1]C(=O)C(CC(C)(C)C)N	3.69	1	1
[R1]N1CCCC1C(=O)NCc2ccc(cc2)C(=N)N	[R1]CCCC	[R1]C(=O)C(CC(C)C)N	3.73	1	1
[R1]N1CCCC1C(=O)NCc2ccc(cc2)C(=N)N	[R1]C(=O)C	[R1]CCC(C)C	0.07	-1	1
[R1]N1CCCC1C(=O)NCc2ccc(cc2)C(=N)N	[R1]CCC(C)C	[R1]C(=O)CC	0.31	-1	1
[R1]N1CCCC1C(=O)NCc2ccc(cc2)C(=N)N	[R1]CCC(C)C	[R1]C(=O)CCC	0.95	-1	1
[R1]N1CCCC1C(=O)NCc2ccc(cc2)C(=N)N	[R1]CCC(C)C	[R1]C(=O)C(CC)N	2.46	1	1
[R1]N1CCCC1C(=O)NCc2ccc(cc2)C(=N)N	[R1]CCC(C)C	[R1]C(=O)C(C(C)C)N	2.96	1	1
[R1]N1CCCC1C(=O)NCc2ccc(cc2)C(=N)N	[R1]CCC(C)C	[R1]C(=O)C(C(C)(C)C)N	2.5	1	1
[R1]N1CCCC1C(=O)NCc2ccc(cc2)C(=N)N	[R1]CCC(C)C	[R1]C(=O)C(C(C)CC)N	3.38	1	1
[R1]N1CCCC1C(=O)NCc2ccc(cc2)C(=N)N	[R1]CCC(C)C	[R1]C(=O)C(CC(C)(C)C)N	3.64	1	1
[R1]N1CCCC1C(=O)NCc2ccc(cc2)C(=N)N	[R1]CCC(C)C	[R1]C(=O)C(CC(C)C)N	3.68	1	1
[R1]N1CCCC1C(=O)NCc2ccc(cc2)C(=N)N	[R1]C(=O)C	[R1]CCCC(C)C	0.41	-1	1
[R1]N1CCCC1C(=O)NCc2ccc(cc2)C(=N)N	[R1]C(=O)CC	[R1]CCCC(C)C	0.03	-1	1
[R1]N1CCCC1C(=O)NCc2ccc(cc2)C(=N)N	[R1]CCCC(C)C	[R1]C(=O)CCC	0.61	-1	1
[R1]N1CCCC1C(=O)NCc2ccc(cc2)C(=N)N	[R1]CCCC(C)C	[R1]C(=O)CC(C)C	0.78	-1	1
[R1]N1CCCC1C(=O)NCc2ccc(cc2)C(=N)N	[R1]CCCC(C)C	[R1]C(=O)CC1CCCCC1	0.97	-1	1
[R1]N1CCCC1C(=O)NCc2ccc(cc2)C(=N)N	[R1]CCCC(C)C	[R1]C(=O)C(CC)N	2.12	1	1
[R1]N1CCCC1C(=O)NCc2ccc(cc2)C(=N)N	[R1]CCCC(C)C	[R1]C(=O)C(C(C)C)N	2.62	1	1
[R1]N1CCCC1C(=O)NCc2ccc(cc2)C(=N)N	[R1]CCCC(C)C	[R1]C(=O)C(C(C)(C)C)N	2.16	1	1
[R1]N1CCCC1C(=O)NCc2ccc(cc2)C(=N)N	[R1]CCCC(C)C	[R1]C(=O)C(C(C)CC)N	3.04	1	1
[R1]N1CCCC1C(=O)NCc2ccc(cc2)C(=N)N	[R1]CCCC(C)C	[R1]C(=O)C(CC(C)(C)C)N	3.3	1	1
[R1]N1CCCC1C(=O)NCc2ccc(cc2)C(=N)N	[R1]CCCC(C)C	[R1]C(=O)C(CC(C)C)N	3.34	1	1
[R1]N1CCCC1C(=O)NCc2ccc(cc2)C(=N)N	[R1]C(=O)C	[R1]CCC1CCCCC1	0.45	-1	1
[R1]N1CCCC1C(=O)NCc2ccc(cc2)C(=N)N	[R1]C(=O)CC	[R1]CCC1CCCCC1	0.07	-1	1
[R1]N1CCCC1C(=O)NCc2ccc(cc2)C(=N)N	[R1]CCC1CCCCC1	[R1]C(=O)CCC	0.57	-1	1
[R1]N1CCCC1C(=O)NCc2ccc(cc2)C(=N)N	[R1]CCC1CCCCC1	[R1]C(=O)CC(C)C	0.74	-1	1
[R1]N1CCCC1C(=O)NCc2ccc(cc2)C(=N)N	[R1]CCC1CCCCC1	[R1]C(=O)CC1CCCCC1	0.93	-1	1
[R1]N1CCCC1C(=O)NCc2ccc(cc2)C(=N)N	[R1]CCC1CCCCC1	[R1]C(=O)C(CC)N	2.08	1	1
[R1]N1CCCC1C(=O)NCc2ccc(cc2)C(=N)N	[R1]CCC1CCCCC1	[R1]C(=O)C(C(C)C)N	2.58	1	1
[R1]N1CCCC1C(=O)NCc2ccc(cc2)C(=N)N	[R1]CCC1CCCCC1	[R1]C(=O)C(C(C)(C)C)N	2.12	1	1
[R1]N1CCCC1C(=O)NCc2ccc(cc2)C(=N)N	[R1]CCC1CCCCC1	[R1]C(=O)C(C(C)CC)N	3	1	1
[R1]N1CCCC1C(=O)NCc2ccc(cc2)C(=N)N	[R1]CCC1CCCCC1	[R1]C(=O)C(CC(C)(C)C)N	3.26	1	1
[R1]N1CCCC1C(=O)NCc2ccc(cc2)C(=N)N	[R1]CCC1CCCCC1	[R1]C(=O)C(CC(C)C)N	3.3	1	1
[R1]N1CCCC1C(=O)NCc2ccc(cc2)C(=N)N	[R1]C(=O)C	[R1]CC(C)N	0.32	-1	1
[R1]N1CCCC1C(=O)NCc2ccc(cc2)C(=N)N	[R1]CC(C)N	[R1]C(=O)CC	0.06	-1	1
[R1]N1CCCC1C(=O)NCc2ccc(cc2)C(=N)N	[R1]CC(C)N	[R1]C(=O)CCC	0.7	-1	1
[R1]N1CCCC1C(=O)NCc2ccc(cc2)C(=N)N	[R1]CC(C)N	[R1]C(=O)CC(C)C	0.87	-1	1
[R1]N1CCCC1C(=O)NCc2ccc(cc2)C(=N)N	[R1]CC(C)N	[R1]C(=O)C(CC)N	2.21	1	1
[R1]N1CCCC1C(=O)NCc2ccc(cc2)C(=N)N	[R1]CC(C)N	[R1]C(=O)C(C(C)C)N	2.71	1	1
[R1]N1CCCC1C(=O)NCc2ccc(cc2)C(=N)N	[R1]CC(C)N	[R1]C(=O)C(C(C)(C)C)N	2.25	1	1
[R1]N1CCCC1C(=O)NCc2ccc(cc2)C(=N)N	[R1]CC(C)N	[R1]C(=O)C(C(C)CC)N	3.13	1	1
[R1]N1CCCC1C(=O)NCc2ccc(cc2)C(=N)N	[R1]CC(C)N	[R1]C(=O)C(CC(C)(C)C)N	3.39	1	1
[R1]N1CCCC1C(=O)NCc2ccc(cc2)C(=N)N	[R1]CC(C)N	[R1]C(=O)C(CC(C)C)N	3.43	1	1
[R1]N1CCCC1C(=O)NCc2ccc(cc2)C(=N)N	[R1]C(=O)C	[R1]CC(CC)N	0.49	-1	1
[R1]N1CCCC1C(=O)NCc2ccc(cc2)C(=N)N	[R1]C(=O)CC	[R1]CC(CC)N	0.11	-1	1
[R1]N1CCCC1C(=O)NCc2ccc(cc2)C(=N)N	[R1]CC(CC)N	[R1]C(=O)CCC	0.53	-1	1
[R1]N1CCCC1C(=O)NCc2ccc(cc2)C(=N)N	[R1]CC(CC)N	[R1]C(=O)CC(C)C	0.7	-1	1
[R1]N1CCCC1C(=O)NCc2ccc(cc2)C(=N)N	[R1]CC(CC)N	[R1]C(=O)CC1CCCCC1	0.89	-1	1
[R1]N1CCCC1C(=O)NCc2ccc(cc2)C(=N)N	[R1]CC(CC)N	[R1]C(=O)C(CC)N	2.04	1	1
[R1]N1CCCC1C(=O)NCc2ccc(cc2)C(=N)N	[R1]CC(CC)N	[R1]C(=O)C(C(C)C)N	2.54	1	1
[R1]N1CCCC1C(=O)NCc2ccc(cc2)C(=N)N	[R1]CC(CC)N	[R1]C(=O)C(C(C)(C)C)N	2.08	1	1
[R1]N1CCCC1C(=O)NCc2ccc(cc2)C(=N)N	[R1]CC(CC)N	[R1]C(=O)C(C(C)CC)N	2.96	1	1
[R1]N1CCCC1C(=O)NCc2ccc(cc2)C(=N)N	[R1]CC(CC)N	[R1]C(=O)C(CC(C)(C)C)N	3.22	1	1
[R1]N1CCCC1C(=O)NCc2ccc(cc2)C(=N)N	[R1]CC(CC)N	[R1]C(=O)C(CC(C)C)N	3.26	1	1
[R1]N1CCCC1C(=O)NCc2ccc(cc2)C(=N)N	[R1]C(=O)C	[R1]CC(C(C)C)N	0.45	-1	1
[R1]N1CCCC1C(=O)NCc2ccc(cc2)C(=N)N	[R1]C(=O)CC	[R1]CC(C(C)C)N	0.07	-1	1
[R1]N1CCCC1C(=O)NCc2ccc(cc2)C(=N)N	[R1]CC(C(C)C)N	[R1]C(=O)CCC	0.57	-1	1
[R1]N1CCCC1C(=O)NCc2ccc(cc2)C(=N)N	[R1]CC(C(C)C)N	[R1]C(=O)CC(C)C	0.74	-1	1
[R1]N1CCCC1C(=O)NCc2ccc(cc2)C(=N)N	[R1]CC(C(C)C)N	[R1]C(=O)CC1CCCCC1	0.93	-1	1
[R1]N1CCCC1C(=O)NCc2ccc(cc2)C(=N)N	[R1]CC(C(C)C)N	[R1]C(=O)C(CC)N	2.08	1	1
[R1]N1CCCC1C(=O)NCc2ccc(cc2)C(=N)N	[R1]CC(C(C)C)N	[R1]C(=O)C(C(C)C)N	2.58	1	1
[R1]N1CCCC1C(=O)NCc2ccc(cc2)C(=N)N	[R1]CC(C(C)C)N	[R1]C(=O)C(C(C)(C)C)N	2.12	1	1
[R1]N1CCCC1C(=O)NCc2ccc(cc2)C(=N)N	[R1]CC(C(C)C)N	[R1]C(=O)C(C(C)CC)N	3	1	1
[R1]N1CCCC1C(=O)NCc2ccc(cc2)C(=N)N	[R1]CC(C(C)C)N	[R1]C(=O)C(CC(C)(C)C)N	3.26	1	1
[R1]N1CCCC1C(=O)NCc2ccc(cc2)C(=N)N	[R1]CC(C(C)C)N	[R1]C(=O)C(CC(C)C)N	3.3	1	1
[R1]N1CCCC1C(=O)NCc2ccc(cc2)C(=N)N	[R1]C(=O)CC	[R1]CC(CC(C)C)N	0.81	-1	1
[R1]N1CCCC1C(=O)NCc2ccc(cc2)C(=N)N	[R1]C(=O)CCC	[R1]CC(CC(C)C)N	0.17	-1	1
[R1]N1CCCC1C(=O)NCc2ccc(cc2)C(=N)N	[R1]CC(CC(C)C)N	[R1]C(=O)CC(C)CC	0.45	-1	1
[R1]N1CCCC1C(=O)NCc2ccc(cc2)C(=N)N	[R1]C(=O)CC(C)C	[R1]CC(CC(C)C)N	0	-1	1
[R1]N1CCCC1C(=O)NCc2ccc(cc2)C(=N)N	[R1]CC(CC(C)C)N	[R1]C(=O)CC(C)(C)C	0.59	-1	1
[R1]N1CCCC1C(=O)NCc2ccc(cc2)C(=N)N	[R1]CC(CC(C)C)N	[R1]C(=O)CC1CCCC1	0.35	-1	1
[R1]N1CCCC1C(=O)NCc2ccc(cc2)C(=N)N	[R1]CC(CC(C)C)N	[R1]C(=O)CC1CCCCC1	0.19	-1	1
[R1]N1CCCC1C(=O)NCc2ccc(cc2)C(=N)N	[R1]CC(CC(C)C)N	[R1]C(=O)CCC1CCCC1	0.49	-1	1
[R1]N1CCCC1C(=O)NCc2ccc(cc2)C(=N)N	[R1]CC(CC(C)C)N	[R1]C(=O)C(C)N	0.59	-1	1
[R1]N1CCCC1C(=O)NCc2ccc(cc2)C(=N)N	[R1]CC(CC(C)C)N	[R1]C(=O)C(C(C)CC)N	2.26	1	1
[R1]N1CCCC1C(=O)NCc2ccc(cc2)C(=N)N	[R1]CC(CC(C)C)N	[R1]C(=O)C(CC(C)(C)C)N	2.52	1	1
[R1]N1CCCC1C(=O)NCc2ccc(cc2)C(=N)N	[R1]CC(CC(C)C)N	[R1]C(=O)CCC(C)C	0.56	-1	1
[R1]N1CCCC1C(=O)NCc2ccc(cc2)C(=N)N	[R1]CC(CC(C)C)N	[R1]C(=O)C(CC(C)C)N	2.56	1	1
[R1]N1CCCC1C(=O)NCc2ccc(cc2)C(=N)N	[R1]C(=O)CC	[R1]CC(C1CCCCC1)N	0.96	-1	1
[R1]N1CCCC1C(=O)NCc2ccc(cc2)C(=N)N	[R1]C(=O)CCC	[R1]CC(C1CCCCC1)N	0.32	-1	1
[R1]N1CCCC1C(=O)NCc2ccc(cc2)C(=N)N	[R1]CC(C1CCCCC1)N	[R1]C(=O)CC(C)CC	0.3	-1	1
[R1]N1CCCC1C(=O)NCc2ccc(cc2)C(=N)N	[R1]C(=O)CC(C)C	[R1]CC(C1CCCCC1)N	0.15	-1	1
[R1]N1CCCC1C(=O)NCc2ccc(cc2)C(=N)N	[R1]CC(C1CCCCC1)N	[R1]C(=O)CC(C)(C)C	0.44	-1	1
[R1]N1CCCC1C(=O)NCc2ccc(cc2)C(=N)N	[R1]CC(C1CCCCC1)N	[R1]C(=O)CC1CCCC1	0.2	-1	1
[R1]N1CCCC1C(=O)NCc2ccc(cc2)C(=N)N	[R1]CC(C1CCCCC1)N	[R1]C(=O)CC1CCCCC1	0.04	-1	1
[R1]N1CCCC1C(=O)NCc2ccc(cc2)C(=N)N	[R1]CC(C1CCCCC1)N	[R1]C(=O)CCC1CCCC1	0.34	-1	1
[R1]N1CCCC1C(=O)NCc2ccc(cc2)C(=N)N	[R1]CC(C1CCCCC1)N	[R1]C(=O)C(C)N	0.44	-1	1
[R1]N1CCCC1C(=O)NCc2ccc(cc2)C(=N)N	[R1]CC(C1CCCCC1)N	[R1]C(=O)C(C(C)CC)N	2.11	1	1
[R1]N1CCCC1C(=O)NCc2ccc(cc2)C(=N)N	[R1]CC(C1CCCCC1)N	[R1]C(=O)C(CC(C)(C)C)N	2.37	1	1
[R1]N1CCCC1C(=O)NCc2ccc(cc2)C(=N)N	[R1]CC(C1CCCCC1)N	[R1]C(=O)CCC(C)C	0.41	-1	1
[R1]N1CCCC1C(=O)NCc2ccc(cc2)C(=N)N	[R1]CC(C1CCCCC1)N	[R1]C(=O)C(CC(C)C)N	2.41	1	1
[R1]C(=O)N1CCCC1C(=O)NCc2cccc(c2)Cl	[R1]C	[R1]C(Cc1ccccc1)N	4.06	1	0
[R1]C(=O)N1CCCC1C(=O)NCc2cccc(c2)Cl	[R1]CC	[R1]C(Cc1ccccc1)N	3.48	1	0
[R1]C(=O)N1CCCC1C(=O)NCc2cccc(c2)Cl	[R1]CCC	[R1]C(Cc1ccccc1)N	3.42	1	0
[R1]C(=O)N1CCCC1C(=O)NCc2cccc(c2)Cl	[R1]CC1CCCCC1	[R1]C(Cc1ccccc1)N	2.68	1	0
[R1]C(=O)N1CCCC1C(=O)NCc2cccc(c2)Cl	[R1]CC(C)C	[R1]C(Cc1ccccc1)N	3.14	1	0
[R1]C(=O)N1CCCC1C(=O)NCc2cccc(c2)Cl	[R1]CC(C)(C)C	[R1]C(Cc1ccccc1)N	3.58	1	0
[R1]C(=O)N1CCCC1C(=O)NCc2cccc(c2)Cl	[R1]CC1CCCC1	[R1]C(Cc1ccccc1)N	2.76	1	0
[R1]C(=O)N1CCCC1C(=O)NCc2cccc(c2)Cl	[R1]CCC1CCCC1	[R1]C(Cc1ccccc1)N	2.87	1	0
[R1]C(=O)N1CCCC1C(=O)NCc2cccc(c2)Cl	[R1]CCC1CCCCC1	[R1]C(Cc1ccccc1)N	2.37	1	0
[R1]C(C(=O)N1CCCC1C(=O)NCc2cccc(c2)Cl)N	[R1]C(C)(C)C	[R1]Cc1ccccc1	0.86	-1	15
[R1]C(C(=O)N1CCCC1C(=O)NCc2cccc(c2)Cl)N	[R1]C(C)CC	[R1]Cc1ccccc1	0.63	-1	15
[R1]C(C(=O)N1CCCC1C(=O)NCc2cccc(c2)Cl)N	[R1]C1CCCC1	[R1]Cc1ccccc1	0.53	-1	15
[R1]C(C(=O)N1CCCC1C(=O)NCc2cccc(c2)Cl)N	[R1]Cc1ccccc1	[R1]C1CCCCC1	0.21	-1	15
[R1]C(=O)N1CCCC1C(=O)NCc2cccc(c2)Cl	[R1]CCC(C)C	[R1]C(Cc1ccccc1)N	3.02	1	0
[R1]C(=O)C(CCCN=C(N)N)NC(=O)C1CCCN1C(=O)C(Cc2ccccc2)NC	[R1]C1=NC(=O)C2C=CC=CC2=N1	[R1]c1nccs1	0.78	-1	4
[R1]C(=O)C(CCCN=C(N)N)NC(=O)C1CCCN1C(=O)C(Cc2ccccc2)NC	[R1]c1nc2c(s1)CCCC2	[R1]c1nccs1	0.13	-1	4
[R1]C(=O)C(CCCN=C(N)N)NC(=O)C1CCCN1C(=O)C(Cc2ccccc2)NC	[R1]c1nc2ccccc2o1	[R1]c1nccs1	0.29	-1	4
[R1]C(=O)C(CCCN=C(N)N)NC(=O)C1CCCN1C(=O)C(Cc2ccccc2)NC	[R1]c1nccs1	[R1]c1nc2ccc3ccccc3c2s1	0.64	-1	4
[R1]C(CCCN=C(N)N)NC(=O)C1CCCN1C(=O)C(Cc2ccccc2)NC	[R1]C(c1nc2ccccc2s1)O	[R1]C(=O)c1nccs1	3.06	1	5
[R1]C(=O)C(CCCN=C(N)N)NC(=O)C1CCCN1C(=O)C(Cc2ccccc2)NC	[R1]c1nccs1	[R1]c1nc2ccc(cc2s1)C(=O)OC	0.29	-1	4
[R1]C(=O)C(CCCN=C(N)N)NC(=O)C1CCCN1C(=O)C(Cc2ccccc2)NC	[R1]c1nc2ccccc2c(n1)O	[R1]c1nccs1	0.78	-1	4
[R1]C(=O)C(CCCN=C(N)N)NC(=O)C1CCCN1C(=O)C(Cc2ccccc2)NC	[R1]c1cc2ccccc2s1	[R1]c1nccs1	2.98	1	4
[R1]C(=O)C(CCCN=C(N)N)NC(=O)C1CCCN1C(=O)C(Cc2ccccc2)NC	[R1]c1nccs1	[R1]c1nc2ccc(cc2s1)CO	0.83	-1	4
[R1]C(=O)C(CCCN=C(N)N)NC(=O)C1CCCN1C(=O)C(Cc2ccccc2)NC	[R1]c1[nH]c2ccccc2n1	[R1]c1nccs1	0.58	-1	4
[R1]C(=O)C(CCCN=C(N)N)NC(=O)C1CCCN1C(=O)C(Cc2ccccc2)NC	[R1]c1nccs1	[R1]c1nc2ccc(cc2s1)C(=O)O	0.1	-1	4
[R1]C(=O)C(CCCN=C(N)N)NC(=O)C1CCCN1C(=O)C(Cc2ccccc2)NC	[R1]c1nc2ccccc2n1C	[R1]c1nccs1	0.51	-1	4
[R1]C(=O)C(CCCN=C(N)N)NC(=O)C1CCCN1C(=O)C(Cc2ccccc2)NC	[R1]C1=NC(=O)C2C=CC=CC2=N1	[R1]c1nc2c(s1)CCCC2	0.65	-1	4
[R1]C(=O)C(CCCN=C(N)N)NC(=O)C1CCCN1C(=O)C(Cc2ccccc2)NC	[R1]C1=NC(=O)C2C=CC=CC2=N1	[R1]c1nc2ccccc2o1	0.49	-1	4
[R1]C(CCCN=C(N)N)NC(=O)C1CCCN1C(=O)C(Cc2ccccc2)NC	[R1]C(c1nc2ccccc2s1)O	[R1]C(=O)C1=NC(=O)C2C=CC=CC2=N1	2.28	1	5
[R1]C(=O)C(CCCN=C(N)N)NC(=O)C1CCCN1C(=O)C(Cc2ccccc2)NC	[R1]C1=NC(=O)C2C=CC=CC2=N1	[R1]c1nc2ccccc2c(n1)O	0	-1	4
[R1]C(=O)C(CCCN=C(N)N)NC(=O)C1CCCN1C(=O)C(Cc2ccccc2)NC	[R1]C1=NC(=O)C2C=CC=CC2=N1	[R1]c1nc2ccc(cc2s1)OC	2.03	1	4
[R1]C(=O)C(CCCN=C(N)N)NC(=O)C1CCCN1C(=O)C(Cc2ccccc2)NC	[R1]C1=NC(=O)C2C=CC=CC2=N1	[R1]c1nc(cs1)C(=O)O	0.22	-1	4
[R1]C(=O)C(CCCN=C(N)N)NC(=O)C1CCCN1C(=O)C(Cc2ccccc2)NC	[R1]C1=NC(=O)C2C=CC=CC2=N1	[R1]c1nc(cs1)C(=O)OCC	0.53	-1	4
[R1]C(=O)C(CCCN=C(N)N)NC(=O)C1CCCN1C(=O)C(Cc2ccccc2)NC	[R1]c1cc2ccccc2s1	[R1]C1=NC(=O)C2C=CC=CC2=N1	2.2	1	4
[R1]C(=O)C(CCCN=C(N)N)NC(=O)C1CCCN1C(=O)C(Cc2ccccc2)NC	[R1]C1=NC(=O)C2C=CC=CC2=N1	[R1]c1[nH]c2ccccc2n1	0.2	-1	4
[R1]C(=O)C(CCCN=C(N)N)NC(=O)C1CCCN1C(=O)C(Cc2ccccc2)NC	[R1]C1=NC(=O)C2C=CC=CC2=N1	[R1]c1nc2ccc(cc2s1)C(=O)O	0.88	-1	4
[R1]C(=O)C(CCCN=C(N)N)NC(=O)C1CCCN1C(=O)C(Cc2ccccc2)NC	[R1]C1=NC(=O)C2C=CC=CC2=N1	[R1]c1nc2ccccc2n1C	0.27	-1	4
[R1]C(=O)C(CCCN=C(N)N)NC(=O)C1CCCN1C(=O)C(Cc2ccccc2)NC	[R1]c1nc2ccccc2o1	[R1]c1nc2c(s1)CCCC2	0.16	-1	4
[R1]C(=O)C(CCCN=C(N)N)NC(=O)C1CCCN1C(=O)C(Cc2ccccc2)NC	[R1]c1nc2c(s1)CCCC2	[R1]c1nc2ccc3ccccc3c2s1	0.77	-1	4
[R1]C(CCCN=C(N)N)NC(=O)C1CCCN1C(=O)C(Cc2ccccc2)NC	[R1]C(c1nc2ccccc2s1)O	[R1]C(=O)c1nc2c(s1)CCCC2	2.93	1	5
[R1]C(=O)C(CCCN=C(N)N)NC(=O)C1CCCN1C(=O)C(Cc2ccccc2)NC	[R1]c1nc2c(s1)CCCC2	[R1]c1nc2ccc(cc2s1)C(=O)OC	0.42	-1	4
[R1]C(=O)C(CCCN=C(N)N)NC(=O)C1CCCN1C(=O)C(Cc2ccccc2)NC	[R1]c1nc2ccccc2c(n1)O	[R1]c1nc2c(s1)CCCC2	0.65	-1	4
[R1]C(=O)C(CCCN=C(N)N)NC(=O)C1CCCN1C(=O)C(Cc2ccccc2)NC	[R1]c1nc(cs1)C(=O)O	[R1]c1nc2c(s1)CCCC2	0.43	-1	4
[R1]C(=O)C(CCCN=C(N)N)NC(=O)C1CCCN1C(=O)C(Cc2ccccc2)NC	[R1]c1nc(cs1)C(=O)OCC	[R1]c1nc2c(s1)CCCC2	0.12	-1	4
[R1]C(=O)C(CCCN=C(N)N)NC(=O)C1CCCN1C(=O)C(Cc2ccccc2)NC	[R1]c1cc2ccccc2s1	[R1]c1nc2c(s1)CCCC2	2.85	1	4
[R1]C(=O)C(CCCN=C(N)N)NC(=O)C1CCCN1C(=O)C(Cc2ccccc2)NC	[R1]c1nc2c(s1)CCCC2	[R1]c1nc2ccc(cc2s1)CO	0.96	-1	4
[R1]C(=O)C(CCCN=C(N)N)NC(=O)C1CCCN1C(=O)C(Cc2ccccc2)NC	[R1]c1[nH]c2ccccc2n1	[R1]c1nc2c(s1)CCCC2	0.45	-1	4
[R1]C(=O)C(CCCN=C(N)N)NC(=O)C1CCCN1C(=O)C(Cc2ccccc2)NC	[R1]c1nc2c(s1)CCCC2	[R1]c1nc2ccc(cc2s1)C(=O)O	0.23	-1	4
[R1]C(=O)C(CCCN=C(N)N)NC(=O)C1CCCN1C(=O)C(Cc2ccccc2)NC	[R1]c1nc2ccccc2n1C	[R1]c1nc2c(s1)CCCC2	0.38	-1	4
[R1]C(=O)C(CCCN=C(N)N)NC(=O)C1CCCN1C(=O)C(Cc2ccccc2)NC	[R1]c1nc2ccccc2o1	[R1]c1nc2ccc3ccccc3c2s1	0.93	-1	4
[R1]C(CCCN=C(N)N)NC(=O)C1CCCN1C(=O)C(Cc2ccccc2)NC	[R1]C(c1nc2ccccc2s1)O	[R1]C(=O)c1nc2ccccc2o1	2.77	1	5
[R1]C(=O)C(CCCN=C(N)N)NC(=O)C1CCCN1C(=O)C(Cc2ccccc2)NC	[R1]c1nc2ccccc2o1	[R1]c1nc2ccc(cc2s1)C(=O)OC	0.58	-1	4
[R1]C(=O)C(CCCN=C(N)N)NC(=O)C1CCCN1C(=O)C(Cc2ccccc2)NC	[R1]c1nc2ccccc2c(n1)O	[R1]c1nc2ccccc2o1	0.49	-1	4
[R1]C(=O)C(CCCN=C(N)N)NC(=O)C1CCCN1C(=O)C(Cc2ccccc2)NC	[R1]c1nc(cs1)C(=O)O	[R1]c1nc2ccccc2o1	0.27	-1	4
[R1]C(=O)C(CCCN=C(N)N)NC(=O)C1CCCN1C(=O)C(Cc2ccccc2)NC	[R1]c1nc2ccccc2o1	[R1]c1nc(cs1)C(=O)OCC	0.04	-1	4
[R1]C(=O)C(CCCN=C(N)N)NC(=O)C1CCCN1C(=O)C(Cc2ccccc2)NC	[R1]c1cc2ccccc2s1	[R1]c1nc2ccccc2o1	2.69	1	4
[R1]C(=O)C(CCCN=C(N)N)NC(=O)C1CCCN1C(=O)C(Cc2ccccc2)NC	[R1]c1[nH]c2ccccc2n1	[R1]c1nc2ccccc2o1	0.29	-1	4
[R1]C(=O)C(CCCN=C(N)N)NC(=O)C1CCCN1C(=O)C(Cc2ccccc2)NC	[R1]c1nc2ccccc2o1	[R1]c1nc2ccc(cc2s1)C(=O)O	0.39	-1	4
[R1]C(=O)C(CCCN=C(N)N)NC(=O)C1CCCN1C(=O)C(Cc2ccccc2)NC	[R1]c1nc2ccccc2n1C	[R1]c1nc2ccccc2o1	0.22	-1	4
[R1]CNC(=O)Cn1c(ccc(c1=O)NS(=O)(=O)Cc2ccccc2)C	[R1]CCc1c[nH]cn1	[R1]C1CCC(CC1)N	0.87	-1	8
[R1]CNC(=O)Cn1c(ccc(c1=O)NS(=O)(=O)Cc2ccccc2)C	[R1]C=Cc1cnc(s1)N	[R1]C1CCC(CC1)N	2.6	1	8
[R1]CNC(=O)Cn1c(ccc(c1=O)NS(=O)(=O)Cc2ccccc2)C	[R1]c1c(nc(s1)N)C	[R1]C1CCC(CC1)N	0.34	-1	8
[R1]CNC(=O)Cn1c(ccc(c1=O)NS(=O)(=O)Cc2ccccc2)C	[R1]c1c(nc[nH]1)C	[R1]C1CCC(CC1)N	0.24	-1	8
[R1]CNC(=O)Cn1c(ccc(c1=O)NS(=O)(=O)Cc2ccccc2)C	[R1]c1cnc(s1)N	[R1]C1CCC(CC1)N	2.38	1	8
[R1]CNC(=O)Cn1c(ccc(c1=O)NS(=O)(=O)Cc2ccccc2)C	[R1]c1cc(ccc1Cl)Cl	[R1]C1CCC(CC1)N	0.72	-1	8
[R1]CNC(=O)Cn1c(ccc(c1=O)NS(=O)(=O)Cc2ccccc2)C	[R1]c1cccc(c1)Cl	[R1]C1CCC(CC1)N	0.19	-1	8
[R1]NC(=O)C(=O)C(CCCCN)NC(=O)CN(C)C(=O)c1ccccc1Sc2ccccc2C#N	[R1]CCN1CCOCC1	[R1]c1ccccc1	2.16	1	11
[R1]NC(=O)C(=O)C(CCCCN)NC(=O)CN(C)C(=O)c1ccccc1Sc2ccccc2C#N	[R1]C	[R1]c1ccccc1	0.98	-1	11
[R1]NC(=O)C(=O)C(CCCCN)NC(=O)CN(C)C(=O)c1ccccc1Sc2ccccc2C#N	[R1]Cc1ccccn1	[R1]c1ccccc1	2.09	1	11
[R1]NC(=O)C(=O)C(CCCCN)NC(=O)CN(C)C(=O)c1ccccc1Sc2ccccc2C#N	[R1]CCN1CCOCC1	[R1]c1ccc(cc1)Oc2cccnc2	2.24	1	11
[R1]NC(=O)C(=O)C(CCCCN)NC(=O)CN(C)C(=O)c1ccccc1Sc2ccccc2C#N	[R1]C	[R1]c1cccc(c1)N	0.68	-1	11
[R1]NC(=O)C(=O)C(CCCCN)NC(=O)CN(C)C(=O)c1ccccc1Sc2ccccc2C#N	[R1]Cc1ccccn1	[R1]c1ccc(cc1)Oc2cccnc2	2.17	1	11
[R1]NC(=O)C(=O)C(CCCCN)NC(=O)CN(C)C(=O)c1ccccc1Sc2ccccc2C#N	[R1]c1cccc(c1)N	[R1]c1ccc(cc1)Oc2cccnc2	0.38	-1	11
[R1]c1ccc(c(c1)F)NC(=O)c2cc(nn2c3ccc4c(c3)c(no4)N)C(F)(F)F	[R1]c1ccccc1S(=O)(=O)C	[R1]n1ccnc1CNC	0.57	-1	12
[R1]c1ccc(c(c1)F)NC(=O)c2cc(nn2c3ccc4c(c3)c(no4)N)C(F)(F)F	[R1]n1ccnc1CNC	[R1]c1ccncc1S(=O)(=O)N	0.36	-1	12
[R1]c1ccc(c(c1)F)NC(=O)c2cc(nn2c3ccc4c(c3)c(no4)N)C(F)(F)F	[R1]C(=O)N1CCCC1	[R1]n1ccnc1CNC	0.67	-1	12
[R1]c1ccc(c(c1)F)NC(=O)c2cc(nn2c3ccc4c(c3)c(no4)N)C(F)(F)F	[R1]c1ccccc1S(=O)(=O)N	[R1]n1ccnc1CNC	0.13	-1	12
[R1]c1ccc(c(c1)F)NC(=O)c2cc(nn2c3ccc4c(c3)c(no4)N)C(F)(F)F	[R1]n1ccnc1CNC	[R1]c1ccccc1CN(C)C	0.75	-1	12
[R1]c1ccc(c(c1)F)NC(=O)c2cc(nn2c3ccc4c(c3)c(no4)N)C(F)(F)F	[R1]n1ccnc1CNC	[R1]c1ccccc1CN2CCCC2	0.83	-1	12
[R1]c1ccc(c(c1)F)NC(=O)c2cc(nn2c3ccc4c(c3)c(no4)N)C(F)(F)F	[R1]n1ccnc1CNC	[R1]c1ccccc1CN2CCC(C2)O	0.63	-1	12
[R1]c1ccc(c(c1)F)NC(=O)c2cc(nn2c3ccc4c(c3)c(no4)N)C(F)(F)F	[R1]c1ccncc1S(=O)(=O)N	[R1]n1ccnc1CN2CCCC2	0.09	-1	12
[R1]c1ccc(c(c1)F)NC(=O)c2cc(nn2c3ccc4c(c3)c(no4)N)C(F)(F)F	[R1]c1ccccc1S(=O)(=O)N	[R1]n1ccnc1CN2CCCC2	0.58	-1	12
[R1]c1ccc(c(c1)F)NC(=O)c2cc(nn2c3ccc4c(c3)c(no4)N)C(F)(F)F	[R1]n1ccnc1CN2CCCC2	[R1]c1ccccc1CN(C)C	0.3	-1	12
[R1]c1ccc(c(c1)F)NC(=O)c2cc(nn2c3ccc4c(c3)c(no4)N)C(F)(F)F	[R1]n1ccnc1CN2CCCC2	[R1]c1ccccc1CN2CCCC2	0.38	-1	12
[R1]c1ccc(c(c1)F)NC(=O)c2cc(nn2c3ccc4c(c3)c(no4)N)C(F)(F)F	[R1]n1ccnc1CN2CCCC2	[R1]c1ccccc1CN2CCC(C2)O	0.18	-1	12
[R1]c1ccc(c(c1)F)NC(=O)c2cc(nn2c3ccc4c(c3)c(no4)N)C(F)(F)F	[R1]c1ccccc1S(=O)(=O)C	[R1]c1ccncc1S(=O)(=O)N	0.93	-1	12
[R1]c1ccc(c(c1)F)NC(=O)c2cc(nn2c3ccc4c(c3)c(no4)N)C(F)(F)F	[R1]c1ccccc1S(=O)(=O)C	[R1]c1nccn1C	2.27	1	12
[R1]c1ccc(c(c1)F)NC(=O)c2cc(nn2c3ccc4c(c3)c(no4)N)C(F)(F)F	[R1]c1ccccc1S(=O)(=O)C	[R1]n1ccnc1C(C)C	0.85	-1	12
[R1]c1ccc(c(c1)F)NC(=O)c2cc(nn2c3ccc4c(c3)c(no4)N)C(F)(F)F	[R1]c1ccccc1S(=O)(=O)C	[R1]n1ccnc1CO	0.57	-1	12
[R1]c1ccc(c(c1)F)NC(=O)c2cc(nn2c3ccc4c(c3)c(no4)N)C(F)(F)F	[R1]C(=O)N1CCCC1	[R1]c1ccccc1S(=O)(=O)C	0.1	-1	12
[R1]c1ccc(c(c1)F)NC(=O)c2cc(nn2c3ccc4c(c3)c(no4)N)C(F)(F)F	[R1]c1ccccc1S(=O)(=O)C	[R1]n1ccnc1CN	0.26	-1	12
[R1]c1ccc(c(c1)F)NC(=O)c2cc(nn2c3ccc4c(c3)c(no4)N)C(F)(F)F	[R1]N1CCOCC1	[R1]c1ccccc1S(=O)(=O)C	0.5	-1	12
[R1]c1ccc(c(c1)F)NC(=O)c2cc(nn2c3ccc4c(c3)c(no4)N)C(F)(F)F	[R1]c1ccccc1S(=O)(=O)C	[R1]n1ccnc1CC	0.85	-1	12
[R1]c1ccc(c(c1)F)NC(=O)c2cc(nn2c3ccc4c(c3)c(no4)N)C(F)(F)F	[R1]c1ccccc1S(=O)(=O)C	[R1]n1ccnc1C	0.85	-1	12
[R1]c1ccc(c(c1)F)NC(=O)c2cc(nn2c3ccc4c(c3)c(no4)N)C(F)(F)F	[R1]n1ccnc1C(C)C	[R1]c1ccncc1S(=O)(=O)N	0.08	-1	12
[R1]c1ccc(c(c1)F)NC(=O)c2cc(nn2c3ccc4c(c3)c(no4)N)C(F)(F)F	[R1]n1ccnc1CO	[R1]c1ccncc1S(=O)(=O)N	0.36	-1	12
[R1]c1ccc(c(c1)F)NC(=O)c2cc(nn2c3ccc4c(c3)c(no4)N)C(F)(F)F	[R1]n1ccnc1CN	[R1]c1ccncc1S(=O)(=O)N	0.67	-1	12
[R1]c1ccc(c(c1)F)NC(=O)c2cc(nn2c3ccc4c(c3)c(no4)N)C(F)(F)F	[R1]c1ccccc1S(=O)(=O)N	[R1]c1ccncc1S(=O)(=O)N	0.49	-1	12
[R1]c1ccc(c(c1)F)NC(=O)c2cc(nn2c3ccc4c(c3)c(no4)N)C(F)(F)F	[R1]n1ccnc1CC	[R1]c1ccncc1S(=O)(=O)N	0.08	-1	12
[R1]c1ccc(c(c1)F)NC(=O)c2cc(nn2c3ccc4c(c3)c(no4)N)C(F)(F)F	[R1]n1ccnc1C	[R1]c1ccncc1S(=O)(=O)N	0.08	-1	12
[R1]c1ccc(c(c1)F)NC(=O)c2cc(nn2c3ccc4c(c3)c(no4)N)C(F)(F)F	[R1]c1ccncc1S(=O)(=O)N	[R1]c1ccccc1CN(C)C	0.39	-1	12
[R1]c1ccc(c(c1)F)NC(=O)c2cc(nn2c3ccc4c(c3)c(no4)N)C(F)(F)F	[R1]c1ccncc1S(=O)(=O)N	[R1]c1ccccc1CN2CCCC2	0.47	-1	12
[R1]c1ccc(c(c1)F)NC(=O)c2cc(nn2c3ccc4c(c3)c(no4)N)C(F)(F)F	[R1]c1ccncc1S(=O)(=O)N	[R1]c1ccccc1CN2CCC(C2)O	0.27	-1	12
[R1]c1ccc(c(c1)F)NC(=O)c2cc(nn2c3ccc4c(c3)c(no4)N)C(F)(F)F	[R1]c1ccncc1S(=O)(=O)N	[R1]n1ccnc1CN(C)C	0.13	-1	12
[R1]c1ccc(c(c1)F)NC(=O)c2cc(nn2c3ccc4c(c3)c(no4)N)C(F)(F)F	[R1]C(=O)N1CCCC1	[R1]c1nccn1C	2.37	1	12
[R1]c1ccc(c(c1)F)NC(=O)c2cc(nn2c3ccc4c(c3)c(no4)N)C(F)(F)F	[R1]n1ccnc1CN	[R1]c1nccn1C	2.01	1	12
[R1]c1ccc(c(c1)F)NC(=O)c2cc(nn2c3ccc4c(c3)c(no4)N)C(F)(F)F	[R1]N1CCOCC1	[R1]c1nccn1C	2.77	1	12
[R1]c1ccc(c(c1)F)NC(=O)c2cc(nn2c3ccc4c(c3)c(no4)N)C(F)(F)F	[R1]c1ccccc1CN(C)C	[R1]c1nccn1C	0.95	-1	12
[R1]c1ccc(c(c1)F)NC(=O)c2cc(nn2c3ccc4c(c3)c(no4)N)C(F)(F)F	[R1]c1ccccc1CN2CCCC2	[R1]c1nccn1C	0.87	-1	12
[R1]c1ccc(c(c1)F)NC(=O)c2cc(nn2c3ccc4c(c3)c(no4)N)C(F)(F)F	[R1]C(=O)N1CCCC1	[R1]n1ccnc1C(C)C	0.95	-1	12
[R1]c1ccc(c(c1)F)NC(=O)c2cc(nn2c3ccc4c(c3)c(no4)N)C(F)(F)F	[R1]c1ccccc1S(=O)(=O)N	[R1]n1ccnc1C(C)C	0.41	-1	12
[R1]c1ccc(c(c1)F)NC(=O)c2cc(nn2c3ccc4c(c3)c(no4)N)C(F)(F)F	[R1]n1ccnc1C(C)C	[R1]c1ccccc1CN(C)C	0.47	-1	12
[R1]c1ccc(c(c1)F)NC(=O)c2cc(nn2c3ccc4c(c3)c(no4)N)C(F)(F)F	[R1]n1ccnc1C(C)C	[R1]c1ccccc1CN2CCCC2	0.55	-1	12
[R1]c1ccc(c(c1)F)NC(=O)c2cc(nn2c3ccc4c(c3)c(no4)N)C(F)(F)F	[R1]n1ccnc1C(C)C	[R1]c1ccccc1CN2CCC(C2)O	0.35	-1	12
[R1]c1ccc(c(c1)F)NC(=O)c2cc(nn2c3ccc4c(c3)c(no4)N)C(F)(F)F	[R1]C(=O)N1CCCC1	[R1]n1ccnc1CO	0.67	-1	12
[R1]c1ccc(c(c1)F)NC(=O)c2cc(nn2c3ccc4c(c3)c(no4)N)C(F)(F)F	[R1]c1ccccc1S(=O)(=O)N	[R1]n1ccnc1CO	0.13	-1	12
[R1]c1ccc(c(c1)F)NC(=O)c2cc(nn2c3ccc4c(c3)c(no4)N)C(F)(F)F	[R1]n1ccnc1CO	[R1]c1ccccc1CN(C)C	0.75	-1	12
[R1]c1ccc(c(c1)F)NC(=O)c2cc(nn2c3ccc4c(c3)c(no4)N)C(F)(F)F	[R1]n1ccnc1CO	[R1]c1ccccc1CN2CCCC2	0.83	-1	12
[R1]c1ccc(c(c1)F)NC(=O)c2cc(nn2c3ccc4c(c3)c(no4)N)C(F)(F)F	[R1]n1ccnc1CO	[R1]c1ccccc1CN2CCC(C2)O	0.63	-1	12
[R1]c1ccc(c(c1)F)NC(=O)c2cc(nn2c3ccc4c(c3)c(no4)N)C(F)(F)F	[R1]C(=O)N1CCCC1	[R1]n1ccnc1CN	0.36	-1	12
[R1]c1ccc(c(c1)F)NC(=O)c2cc(nn2c3ccc4c(c3)c(no4)N)C(F)(F)F	[R1]C(=O)N1CCCC1	[R1]c1ccccc1S(=O)(=O)N	0.54	-1	12
[R1]c1ccc(c(c1)F)NC(=O)c2cc(nn2c3ccc4c(c3)c(no4)N)C(F)(F)F	[R1]N1CCOCC1	[R1]C(=O)N1CCCC1	0.4	-1	12
[R1]c1ccc(c(c1)F)NC(=O)c2cc(nn2c3ccc4c(c3)c(no4)N)C(F)(F)F	[R1]C(=O)N1CCCC1	[R1]n1ccnc1CC	0.95	-1	12
[R1]c1ccc(c(c1)F)NC(=O)c2cc(nn2c3ccc4c(c3)c(no4)N)C(F)(F)F	[R1]C(=O)N1CCCC1	[R1]n1ccnc1C	0.95	-1	12
[R1]c1ccc(c(c1)F)NC(=O)c2cc(nn2c3ccc4c(c3)c(no4)N)C(F)(F)F	[R1]n1ccnc1CN	[R1]c1ccccc1S(=O)(=O)N	0.18	-1	12
[R1]c1ccc(c(c1)F)NC(=O)c2cc(nn2c3ccc4c(c3)c(no4)N)C(F)(F)F	[R1]N1CCOCC1	[R1]n1ccnc1CN	0.76	-1	12
[R1]c1ccc(c(c1)F)NC(=O)c2cc(nn2c3ccc4c(c3)c(no4)N)C(F)(F)F	[R1]n1ccnc1CN	[R1]c1ccccc1CN2CCC(C2)O	0.94	-1	12
[R1]c1ccc(c(c1)F)NC(=O)c2cc(nn2c3ccc4c(c3)c(no4)N)C(F)(F)F	[R1]N1CCOCC1	[R1]c1ccccc1S(=O)(=O)N	0.94	-1	12
[R1]c1ccc(c(c1)F)NC(=O)c2cc(nn2c3ccc4c(c3)c(no4)N)C(F)(F)F	[R1]c1ccccc1S(=O)(=O)N	[R1]n1ccnc1CC	0.41	-1	12
[R1]c1ccc(c(c1)F)NC(=O)c2cc(nn2c3ccc4c(c3)c(no4)N)C(F)(F)F	[R1]c1ccccc1S(=O)(=O)N	[R1]n1ccnc1C	0.41	-1	12
[R1]c1ccc(c(c1)F)NC(=O)c2cc(nn2c3ccc4c(c3)c(no4)N)C(F)(F)F	[R1]c1ccccc1S(=O)(=O)N	[R1]n1ccnc1CN(C)C	0.62	-1	12
[R1]c1ccc(c(c1)F)NC(=O)c2cc(nn2c3ccc4c(c3)c(no4)N)C(F)(F)F	[R1]n1ccnc1CC	[R1]c1ccccc1CN(C)C	0.47	-1	12
[R1]c1ccc(c(c1)F)NC(=O)c2cc(nn2c3ccc4c(c3)c(no4)N)C(F)(F)F	[R1]n1ccnc1CC	[R1]c1ccccc1CN2CCCC2	0.55	-1	12
[R1]c1ccc(c(c1)F)NC(=O)c2cc(nn2c3ccc4c(c3)c(no4)N)C(F)(F)F	[R1]n1ccnc1CC	[R1]c1ccccc1CN2CCC(C2)O	0.35	-1	12
[R1]c1ccc(c(c1)F)NC(=O)c2cc(nn2c3ccc4c(c3)c(no4)N)C(F)(F)F	[R1]n1ccnc1C	[R1]c1ccccc1CN(C)C	0.47	-1	12
[R1]c1ccc(c(c1)F)NC(=O)c2cc(nn2c3ccc4c(c3)c(no4)N)C(F)(F)F	[R1]n1ccnc1C	[R1]c1ccccc1CN2CCCC2	0.55	-1	12
[R1]c1ccc(c(c1)F)NC(=O)c2cc(nn2c3ccc4c(c3)c(no4)N)C(F)(F)F	[R1]n1ccnc1C	[R1]c1ccccc1CN2CCC(C2)O	0.35	-1	12
[R1]C(=O)C(CCCN=C(N)N)NC(=O)C1CCCN1C(=O)C(Cc2ccccc2)NC	[R1]c1nc2ccc(cc2s1)C(=O)OC	[R1]c1nc2ccc3ccccc3c2s1	0.35	-1	4
[R1]C(=O)C(CCCN=C(N)N)NC(=O)C1CCCN1C(=O)C(Cc2ccccc2)NC	[R1]c1nc2ccc3ccccc3c2s1	[R1]c1nc2ccc(cc2s1)OC	0.61	-1	4
[R1]C(=O)C(CCCN=C(N)N)NC(=O)C1CCCN1C(=O)C(Cc2ccccc2)NC	[R1]c1nc2ccc3ccccc3c2s1	[R1]c1nc2ccc(cc2s1)O	0.4	-1	4
[R1]C(=O)C(CCCN=C(N)N)NC(=O)C1CCCN1C(=O)C(Cc2ccccc2)NC	[R1]c1nc(cs1)C(=O)OCC	[R1]c1nc2ccc3ccccc3c2s1	0.89	-1	4
[R1]C(=O)C(CCCN=C(N)N)NC(=O)C1CCCN1C(=O)C(Cc2ccccc2)NC	[R1]c1cc2ccccc2s1	[R1]c1nc2ccc3ccccc3c2s1	3.62	1	4
[R1]C(=O)C(CCCN=C(N)N)NC(=O)C1CCCN1C(=O)C(Cc2ccccc2)NC	[R1]c1nc2ccc3ccccc3c2s1	[R1]c1nc2ccc(cc2s1)F	0.58	-1	4
[R1]C(=O)C(CCCN=C(N)N)NC(=O)C1CCCN1C(=O)C(Cc2ccccc2)NC	[R1]c1nc2ccc3ccccc3c2s1	[R1]c1nc2ccc(cc2s1)CO	0.19	-1	4
[R1]C(=O)C(CCCN=C(N)N)NC(=O)C1CCCN1C(=O)C(Cc2ccccc2)NC	[R1]c1nc2ccc(cc2s1)C(=O)O	[R1]c1nc2ccc3ccccc3c2s1	0.54	-1	4
[R1]C(=O)N1CCCC1C(=O)NC(CCCN=C(N)N)C(=O)c2nc3ccccc3s2	[R1]C(c1ccccc1)NC	[R1]C(C)(Cc1ccccc1)N	0.36	-1	9
[R1]C(=O)N1CCCC1C(=O)NC(CCCN=C(N)N)C(=O)c2nc3ccccc3s2	[R1]C1(CCCCC1)NC	[R1]C(c1ccccc1)NC	2.2	1	9
[R1]C(CCCN=C(N)N)NC(=O)C1CCCN1C(=O)C(Cc2ccccc2)NC	[R1]C(c1nc2ccccc2s1)O	[R1]C(=O)c1nc2ccccc2c(n1)O	2.28	1	5
[R1]C(CCCN=C(N)N)NC(=O)C1CCCN1C(=O)C(Cc2ccccc2)NC	[R1]C(c1nc2ccccc2s1)O	[R1]C(=O)c1nc2ccc(cc2s1)OC	4.31	1	5
[R1]C(CCCN=C(N)N)NC(=O)C1CCCN1C(=O)C(Cc2ccccc2)NC	[R1]C(c1nc2ccccc2s1)O	[R1]C(=O)c1nc(cs1)C(=O)O	2.5	1	5
[R1]C(CCCN=C(N)N)NC(=O)C1CCCN1C(=O)C(Cc2ccccc2)NC	[R1]C(c1nc2ccccc2s1)O	[R1]C(=O)c1nc2ccc(cc2s1)O	4.1	1	5
[R1]C(CCCN=C(N)N)NC(=O)C1CCCN1C(=O)C(Cc2ccccc2)NC	[R1]C(c1nc2ccccc2s1)O	[R1]C(=O)c1nc(cs1)C(=O)OCC	2.81	1	5
[R1]C(CCCN=C(N)N)NC(=O)C1CCCN1C(=O)C(Cc2ccccc2)NC	[R1]C(c1nc2ccccc2s1)O	[R1]C(=O)c1cc2ccccc2s1	0.08	-1	5
[R1]C(CCCN=C(N)N)NC(=O)C1CCCN1C(=O)C(Cc2ccccc2)NC	[R1]C(c1nc2ccccc2s1)O	[R1]C(=O)c1nc2ccc(cc2s1)F	4.28	1	5
[R1]C(CCCN=C(N)N)NC(=O)C1CCCN1C(=O)C(Cc2ccccc2)NC	[R1]C(c1nc2ccccc2s1)O	[R1]C(=O)c1nc2ccc(cc2s1)CO	3.89	1	5
[R1]C(CCCN=C(N)N)NC(=O)C1CCCN1C(=O)C(Cc2ccccc2)NC	[R1]C(c1nc2ccccc2s1)O	[R1]C(=O)c1[nH]c2ccccc2n1	2.48	1	5
[R1]C(CCCN=C(N)N)NC(=O)C1CCCN1C(=O)C(Cc2ccccc2)NC	[R1]C(c1nc2ccccc2s1)O	[R1]C(=O)c1nc2ccccc2n1C	2.55	1	5
[R1]CC(C(=O)c1nc2ccccc2s1)NC(=O)C3CCCN3C(=O)C(Cc4ccccc4)NC	[R1]CCOC	[R1]c1ccc(cc1)C(=N)N	0.44	-1	10
[R1]CC(C(=O)c1nc2ccccc2s1)NC(=O)C3CCCN3C(=O)C(Cc4ccccc4)NC	[R1]CCOC	[R1]c1cccc(c1)C(=N)N	3.59	1	10
[R1]CC(C(=O)c1nc2ccccc2s1)NC(=O)C3CCCN3C(=O)C(Cc4ccccc4)NC	[R1]c1ccccc1	[R1]CCOC	0.26	-1	10
[R1]CCCC(C(=O)c1nc2ccccc2s1)NC(=O)C3CCCN3C(=O)C(Cc4ccccc4)NC	[R1]OC	[R1]CN	2.01	1	26
[R1]CCCC(C(=O)c1nc2ccccc2s1)NC(=O)C3CCCN3C(=O)C(Cc4ccccc4)NC	[R1]OC	[R1]CNC	0.05	-1	26
[R1]C(=O)N1CCCC1C(=O)NC(CCCN=C(N)N)C(=O)c2nc3ccccc3s2	[R1]C(Cc1ccccc1)NC(=O)C	[R1]C(Cc1ccc(cc1)F)NC	2.03	1	9
[R1]C(=O)N1CCCC1C(=O)NC(CCCN=C(N)N)C(=O)c2nc3ccccc3s2	[R1]C(C)(Cc1ccccc1)N	[R1]C(Cc1ccc(cc1)F)NC	0.22	-1	9
[R1]C(=O)N1CCCC1C(=O)NC(CCCN=C(N)N)C(=O)c2nc3ccccc3s2	[R1]C1(CCCCC1)NC	[R1]C(Cc1ccc(cc1)F)NC	2.78	1	9
[R1]C(=O)C(CCCN=C(N)N)NC(=O)C1CCCN1C(=O)C(Cc2ccccc2)NC	[R1]c1nc(cs1)C(=O)O	[R1]c1nc2ccc(cc2s1)C(=O)OC	0.85	-1	4
[R1]C(=O)C(CCCN=C(N)N)NC(=O)C1CCCN1C(=O)C(Cc2ccccc2)NC	[R1]c1nc(cs1)C(=O)OCC	[R1]c1nc2ccc(cc2s1)C(=O)OC	0.54	-1	4
[R1]C(=O)C(CCCN=C(N)N)NC(=O)C1CCCN1C(=O)C(Cc2ccccc2)NC	[R1]c1cc2ccccc2s1	[R1]c1nc2ccc(cc2s1)C(=O)OC	3.27	1	4
[R1]C(=O)C(CCCN=C(N)N)NC(=O)C1CCCN1C(=O)C(Cc2ccccc2)NC	[R1]c1[nH]c2ccccc2n1	[R1]c1nc2ccc(cc2s1)C(=O)OC	0.87	-1	4
[R1]C(=O)C(CCCN=C(N)N)NC(=O)C1CCCN1C(=O)C(Cc2ccccc2)NC	[R1]c1nc2ccccc2n1C	[R1]c1nc2ccc(cc2s1)C(=O)OC	0.8	-1	4
[R1]C(=O)C(CCCN=C(N)N)NC(=O)C1CCCN1C(=O)C(Cc2ccccc2)NC	[R1]c1nc2ccccc2c(n1)O	[R1]c1nc2ccc(cc2s1)OC	2.03	1	4
[R1]C(=O)C(CCCN=C(N)N)NC(=O)C1CCCN1C(=O)C(Cc2ccccc2)NC	[R1]c1nc2ccccc2c(n1)O	[R1]c1nc(cs1)C(=O)O	0.22	-1	4
[R1]C(=O)C(CCCN=C(N)N)NC(=O)C1CCCN1C(=O)C(Cc2ccccc2)NC	[R1]c1nc2ccccc2c(n1)O	[R1]c1nc(cs1)C(=O)OCC	0.53	-1	4
[R1]C(=O)C(CCCN=C(N)N)NC(=O)C1CCCN1C(=O)C(Cc2ccccc2)NC	[R1]c1cc2ccccc2s1	[R1]c1nc2ccccc2c(n1)O	2.2	1	4
[R1]C(=O)C(CCCN=C(N)N)NC(=O)C1CCCN1C(=O)C(Cc2ccccc2)NC	[R1]c1nc2ccccc2c(n1)O	[R1]c1[nH]c2ccccc2n1	0.2	-1	4
[R1]C(=O)C(CCCN=C(N)N)NC(=O)C1CCCN1C(=O)C(Cc2ccccc2)NC	[R1]c1nc2ccccc2c(n1)O	[R1]c1nc2ccc(cc2s1)C(=O)O	0.88	-1	4
[R1]C(=O)C(CCCN=C(N)N)NC(=O)C1CCCN1C(=O)C(Cc2ccccc2)NC	[R1]c1nc2ccccc2c(n1)O	[R1]c1nc2ccccc2n1C	0.27	-1	4
[R1]C(C(=O)c1nc2ccccc2s1)NC(=O)C3CCCN3C(=O)C(Cc4ccccc4)NC	[R1]C1CCC(CC1)N	[R1]Cc1cccc(c1)C(=N)N	2.04	1	16
[R1]C(C(=O)c1nc2ccccc2s1)NC(=O)C3CCCN3C(=O)C(Cc4ccccc4)NC	[R1]C1CCC(CC1)N	[R1]CCCCN	0.46	-1	16
[R1]C(=O)C(CCCN=C(N)N)NC(=O)C1CCCN1C(=O)C(Cc2ccccc2)NC	[R1]c1cc2ccccc2s1	[R1]c1nc2ccc(cc2s1)OC	4.23	1	4
[R1]CC(C(=O)c1nc2ccccc2s1)NC(=O)C3CCCN3C(=O)C(Cc4ccccc4)NC	[R1]c1ccc(cc1)C(=N)N	[R1]c1cccc(c1)C(=N)N	3.15	1	10
[R1]CC(C(=O)c1nc2ccccc2s1)NC(=O)C3CCCN3C(=O)C(Cc4ccccc4)NC	[R1]CCCNC	[R1]c1ccc(cc1)C(=N)N	0.39	-1	10
[R1]CC(C(=O)c1nc2ccccc2s1)NC(=O)C3CCCN3C(=O)C(Cc4ccccc4)NC	[R1]CCCNC	[R1]c1cccc(c1)C(=N)N	3.54	1	10
[R1]C(=O)N1CCCC1C(=O)NC(CCCN=C(N)N)C(=O)c2nc3ccccc3s2	[R1]C(C)(Cc1ccccc1)N	[R1]C(CC1CCCCC1)NC	0.04	-1	9
[R1]C(=O)N1CCCC1C(=O)NC(CCCN=C(N)N)C(=O)c2nc3ccccc3s2	[R1]C1(CCCCC1)NC	[R1]C(CC1CCCCC1)NC	2.6	1	9
[R1]CC(C(=O)c1nc2ccccc2s1)NC(=O)C3CCCN3C(=O)C(Cc4ccccc4)NC	[R1]c1ccccc1	[R1]CCCN	2.27	1	10
[R1]CC(C(=O)c1nc2ccccc2s1)NC(=O)C3CCCN3C(=O)C(Cc4ccccc4)NC	[R1]c1ccccc1	[R1]CCCNC	0.31	-1	10
[R1]C(=O)C(CCCN=C(N)N)NC(=O)C1CCCN1C(=O)C(Cc2ccccc2)NC	[R1]c1cc2ccccc2s1	[R1]c1nc(cs1)C(=O)O	2.42	1	4
[R1]C(=O)C(CCCN=C(N)N)NC(=O)C1CCCN1C(=O)C(Cc2ccccc2)NC	[R1]c1[nH]c2ccccc2n1	[R1]c1nc(cs1)C(=O)O	0.02	-1	4
[R1]C(=O)C(CCCN=C(N)N)NC(=O)C1CCCN1C(=O)C(Cc2ccccc2)NC	[R1]c1nc(cs1)C(=O)O	[R1]c1nc2ccc(cc2s1)C(=O)O	0.66	-1	4
[R1]C(=O)C(CCCN=C(N)N)NC(=O)C1CCCN1C(=O)C(Cc2ccccc2)NC	[R1]c1nc(cs1)C(=O)O	[R1]c1nc2ccccc2n1C	0.05	-1	4
[R1]C(=O)C(CCCN=C(N)N)NC(=O)C1CCCN1C(=O)C(Cc2ccccc2)NC	[R1]c1cc2ccccc2s1	[R1]c1nc2ccc(cc2s1)O	4.02	1	4
[R1]C(=O)N1CCCC1C(=O)NC(CCCN=C(N)N)C(=O)c2nc3ccccc3s2	[R1]C1(CCCCC1)NC	[R1]C(Cc1ccccc1)NC(=O)C	0.75	-1	9
[R1]C(=O)C(CCCN=C(N)N)NC(=O)C1CCCN1C(=O)C(Cc2ccccc2)NC	[R1]c1cc2ccccc2s1	[R1]c1nc(cs1)C(=O)OCC	2.73	1	4
[R1]C(=O)C(CCCN=C(N)N)NC(=O)C1CCCN1C(=O)C(Cc2ccccc2)NC	[R1]c1[nH]c2ccccc2n1	[R1]c1nc(cs1)C(=O)OCC	0.33	-1	4
[R1]C(=O)C(CCCN=C(N)N)NC(=O)C1CCCN1C(=O)C(Cc2ccccc2)NC	[R1]c1nc(cs1)C(=O)OCC	[R1]c1nc2ccc(cc2s1)C(=O)O	0.35	-1	4
[R1]C(=O)C(CCCN=C(N)N)NC(=O)C1CCCN1C(=O)C(Cc2ccccc2)NC	[R1]c1nc2ccccc2n1C	[R1]c1nc(cs1)C(=O)OCC	0.26	-1	4
[R1]C(=O)C(CCCN=C(N)N)NC(=O)C1CCCN1C(=O)C(Cc2ccccc2)NC	[R1]c1cc2ccccc2s1	[R1]c1nc2ccc(cc2s1)F	4.2	1	4
[R1]C(=O)C(CCCN=C(N)N)NC(=O)C1CCCN1C(=O)C(Cc2ccccc2)NC	[R1]c1cc2ccccc2s1	[R1]c1nc2ccc(cc2s1)CO	3.81	1	4
[R1]C(=O)C(CCCN=C(N)N)NC(=O)C1CCCN1C(=O)C(Cc2ccccc2)NC	[R1]c1cc2ccccc2s1	[R1]c1[nH]c2ccccc2n1	2.4	1	4
[R1]C(=O)C(CCCN=C(N)N)NC(=O)C1CCCN1C(=O)C(Cc2ccccc2)NC	[R1]c1cc2ccccc2s1	[R1]c1nc2ccc(cc2s1)C(=O)O	3.08	1	4
[R1]C(=O)C(CCCN=C(N)N)NC(=O)C1CCCN1C(=O)C(Cc2ccccc2)NC	[R1]c1cc2ccccc2s1	[R1]c1nc2ccccc2n1C	2.47	1	4
[R1]C(=O)N1CCCC1C(=O)NC(CCCN=C(N)N)C(=O)c2nc3ccccc3s2	[R1]C1(CCCCC1)NC	[R1]C(C)(Cc1ccccc1)N	2.56	1	9
[R1]C(=O)C(CCCN=C(N)N)NC(=O)C1CCCN1C(=O)C(Cc2ccccc2)NC	[R1]c1[nH]c2ccccc2n1	[R1]c1nc2ccc(cc2s1)C(=O)O	0.68	-1	4
[R1]C(=O)C(CCCN=C(N)N)NC(=O)C1CCCN1C(=O)C(Cc2ccccc2)NC	[R1]c1nc2ccccc2n1C	[R1]c1nc2ccc(cc2s1)C(=O)O	0.61	-1	4
[R1]Cc1ccc(cc1CNC(=O)C2CCCN2C(=O)C3(c4ccccc4-c5c3cccc5)O)Cl	[R1]CN	[R1]N	0.8	-1	25
[R1]CNC(=O)C1CCCN1C(=O)C2(c3ccccc3-c4c2cccc4)O	[R1]c1cc(ccc1CCN)Cl	[R1]C1CCC(CC1)N	0.31	-1	21
[R1]Cc1ccc(cc1CNC(=O)C2CCCN2C(=O)C3(c4ccccc4-c5c3cccc5)O)Cl	[R1]NC(=O)C	[R1]CN	2.25	1	25
[R1]CNC(=O)C1CCCN1C(=O)C2(c3ccccc3-c4c2cccc4)O	[R1]C1CCC(CC1)N	[R1]c1cc(ccc1CN)Cl	0.49	-1	21
[R1]CNC(=O)C1CCCN1C(=O)C2(c3ccccc3-c4c2cccc4)O	[R1]c1cc(ccc1CNC(=O)C)Cl	[R1]C1CCC(CC1)N	2.56	1	21
[R1]CNC(=O)Cc1c(ccc([n+]1[O-])NCC(c2ccccn2)(F)F)Cl	[R1]c1c(cccn1)F	[R1]c1cc(ccc1n2cncn2)Cl	2.08	1	27
[R1]CNC(=O)Cc1c(ccc([n+]1[O-])NCC(c2ccccn2)(F)F)Cl	[R1]c1c(cccn1)F	[R1]c1ccccc1n2cncn2	0.37	-1	27
[R1]CNC(=O)Cc1c(ccc([n+]1[O-])NCC(c2ccccn2)(F)F)Cl	[R1]c1ccccc1CN	[R1]c1cc(ccc1n2cncn2)Cl	0.9	-1	27
[R1]CNC(=O)Cc1c(ccc([n+]1[O-])NCC(c2ccccn2)(F)F)Cl	[R1]c1c(cccn1)n2cncn2	[R1]c1ccccc1CN	0.8	-1	27
[R1]CNC(=O)Cc1c(ccc([n+]1[O-])NCC(c2ccccn2)(F)F)Cl	[R1]c1ccccc1n2cncn2	[R1]c1c(cccn1)n2cncn2	0.01	-1	27
[R1]c1nc2c(cccc2o1)NCC(c3ccccn3)(F)F	[R1]Nc1cccc(c1)Cl	[R1]Cc1cc(ccc1Cl)Cl	2.3	1	17
[R1]c1nc2c(cccc2o1)NCC(c3ccccn3)(F)F	[R1]NCc1cccc(c1)Cl	[R1]Cc1cccc(c1)Cl	0.78	-1	17
[R1]c1nc2c(cccc2o1)NCC(c3ccccn3)(F)F	[R1]CCc1cccc(c1)Cl	[R1]NCc1cccc(c1)Cl	2.02	1	17
[R1]CNC(=O)C1CCCN1C(=O)C(C(c2ccccc2)c3ccccc3)N	[R1]c1c[nH]cn1	[R1]c1cnc(s1)N	0.04	-1	7
[R1]CNC(=O)C1CCCN1C(=O)C(C(c2ccccc2)c3ccccc3)N	[R1]c1c[nH]cn1	[R1]C=Cc1c([nH]cn1)C	2.58	1	7
[R1]CNC(=O)C1CCCN1C(=O)C(C(c2ccccc2)c3ccccc3)N	[R1]c1c[nH]cn1	[R1]CCc1cnc(s1)N	0.28	-1	7
[R1]CNC(=O)C1CCCN1C(=O)C(C(c2ccccc2)c3ccccc3)N	[R1]c1c[nH]cn1	[R1]Cc1c[nH]cn1	0.28	-1	7
[R1]CNC(=O)C1CCCN1C(=O)C(C(c2ccccc2)c3ccccc3)N	[R1]c1c[nH]cn1	[R1]C=Cc1c[nH]cn1	2.28	1	7
[R1]CNC(=O)C1CCCN1C(=O)C(C(c2ccccc2)c3ccccc3)N	[R1]c1c[nH]cn1	[R1]Cc1cnc(s1)N	0.29	-1	7
[R1]CNC(=O)C1CCCN1C(=O)C(C(c2ccccc2)c3ccccc3)N	[R1]c1cnc(s1)N	[R1]C=Cc1c([nH]cn1)C	2.54	1	7
[R1]CNC(=O)C1CCCN1C(=O)C(C(c2ccccc2)c3ccccc3)N	[R1]c1cnc(s1)N	[R1]CCc1cnc(s1)N	0.24	-1	7
[R1]CNC(=O)C1CCCN1C(=O)C(C(c2ccccc2)c3ccccc3)N	[R1]c1cnc(s1)N	[R1]c1c([nH]cn1)C	0.73	-1	7
[R1]CNC(=O)C1CCCN1C(=O)C(C(c2ccccc2)c3ccccc3)N	[R1]c1cnc(s1)N	[R1]Cc1c[nH]cn1	0.24	-1	7
[R1]CNC(=O)C1CCCN1C(=O)C(C(c2ccccc2)c3ccccc3)N	[R1]c1cnc(s1)N	[R1]C=Cc1c[nH]cn1	2.24	1	7
[R1]CNC(=O)C1CCCN1C(=O)C(C(c2ccccc2)c3ccccc3)N	[R1]c1cnc(s1)N	[R1]Cc1cnc(s1)N	0.25	-1	7
[R1]CNC(=O)Cn1c(ccc(c1=O)NS(=O)(=O)Cc2ccccc2)C	[R1]c1c[nH]cn1	[R1]CCc1c[nH]cn1	0.7	-1	8
[R1]CNC(=O)Cn1c(ccc(c1=O)NS(=O)(=O)Cc2ccccc2)C	[R1]CCc1cnc(s1)N	[R1]c1c[nH]cn1	0.42	-1	8
[R1]CNC(=O)Cn1c(ccc(c1=O)NS(=O)(=O)Cc2ccccc2)C	[R1]c1c[nH]cn1	[R1]C=Cc1c[nH]cn1	0.07	-1	8
[R1]CNC(=O)Cn1c(ccc(c1=O)NS(=O)(=O)Cc2ccccc2)C	[R1]c1cnc(s1)N	[R1]c1c[nH]cn1	0.81	-1	8
[R1]CNC(=O)Cn1c(ccc(c1=O)NS(=O)(=O)Cc2ccccc2)C	[R1]c1c[nH]cn1	[R1]c1cc(ccc1Cl)Cl	0.85	-1	8
[R1]CNC(=O)Cn1c(ccc(c1=O)NS(=O)(=O)Cc2ccccc2)C	[R1]CCc1c[nH]cn1	[R1]c1c(nc(s1)N)C	0.53	-1	8
[R1]CNC(=O)Cn1c(ccc(c1=O)NS(=O)(=O)Cc2ccccc2)C	[R1]C=Cc1c[nH]cn1	[R1]CCc1c[nH]cn1	0.63	-1	8
[R1]CNC(=O)Cn1c(ccc(c1=O)NS(=O)(=O)Cc2ccccc2)C	[R1]CCc1c[nH]cn1	[R1]c1c(nc[nH]1)C	0.63	-1	8
[R1]CNC(=O)Cn1c(ccc(c1=O)NS(=O)(=O)Cc2ccccc2)C	[R1]CCc1c[nH]cn1	[R1]c1cc(ccc1Cl)Cl	0.15	-1	8
[R1]CNC(=O)Cn1c(ccc(c1=O)NS(=O)(=O)Cc2ccccc2)C	[R1]CCc1c[nH]cn1	[R1]c1cccc(c1)Cl	0.68	-1	8
[R1]CNC(=O)C1CCCN1C(=O)C(C(c2ccccc2)c3ccccc3)N	[R1]CCc1cnc(s1)N	[R1]C=Cc1c([nH]cn1)C	2.3	1	7
[R1]CNC(=O)C1CCCN1C(=O)C(C(c2ccccc2)c3ccccc3)N	[R1]Cc1c[nH]cn1	[R1]C=Cc1c([nH]cn1)C	2.3	1	7
[R1]CNC(=O)C1CCCN1C(=O)C(C(c2ccccc2)c3ccccc3)N	[R1]C#Cc1c([nH]cn1)C	[R1]C=Cc1c([nH]cn1)C	0.78	-1	7
[R1]CNC(=O)C1CCCN1C(=O)C(C(c2ccccc2)c3ccccc3)N	[R1]Cc1cnc(s1)N	[R1]C=Cc1c([nH]cn1)C	2.29	1	7
[R1]CNC(=O)C1CCCN1C(=O)C(C(c2ccccc2)c3ccccc3)N	[R1]CCc1cnc(s1)N	[R1]C=Cc1cnc(s1)N	0.82	-1	7
[R1]CNC(=O)C1CCCN1C(=O)C(C(c2ccccc2)c3ccccc3)N	[R1]CCc1cnc(s1)N	[R1]c1c([nH]cn1)C	0.49	-1	7
[R1]CNC(=O)C1CCCN1C(=O)C(C(c2ccccc2)c3ccccc3)N	[R1]c1c([nH]cn1)C	[R1]C=Cc1cnc(s1)N	0.33	-1	7
[R1]CNC(=O)C1CCCN1C(=O)C(C(c2ccccc2)c3ccccc3)N	[R1]C=Cc1cnc(s1)N	[R1]CCc1c[nH]cn1	0.25	-1	7
[R1]CNC(=O)C1CCCN1C(=O)C(C(c2ccccc2)c3ccccc3)N	[R1]Cc1c[nH]cn1	[R1]C=Cc1cnc(s1)N	0.82	-1	7
[R1]CNC(=O)C1CCCN1C(=O)C(C(c2ccccc2)c3ccccc3)N	[R1]C=Cc1cnc(s1)N	[R1]C#Cc1c([nH]cn1)C	0.7	-1	7
[R1]CNC(=O)C1CCCN1C(=O)C(C(c2ccccc2)c3ccccc3)N	[R1]Cc1cnc(s1)N	[R1]C=Cc1cnc(s1)N	0.81	-1	7
[R1]CNC(=O)C1CCCN1C(=O)C(C(c2ccccc2)c3ccccc3)N	[R1]c1c([nH]cn1)C	[R1]CCc1c[nH]cn1	0.58	-1	7
[R1]CNC(=O)C1CCCN1C(=O)C(C(c2ccccc2)c3ccccc3)N	[R1]Cc1c[nH]cn1	[R1]c1c([nH]cn1)C	0.49	-1	7
[R1]CNC(=O)C1CCCN1C(=O)C(C(c2ccccc2)c3ccccc3)N	[R1]Cc1cnc(s1)N	[R1]c1c([nH]cn1)C	0.48	-1	7
[R1]CNC(=O)Cn1c(ccc(c1=O)NS(=O)(=O)Cc2ccccc2)C	[R1]C=Cc1cnc(s1)N	[R1]c1c(nc(s1)N)C	2.26	1	8
[R1]CNC(=O)Cn1c(ccc(c1=O)NS(=O)(=O)Cc2ccccc2)C	[R1]C=Cc1cnc(s1)N	[R1]CCc1cnc(s1)N	0.61	-1	8
[R1]CNC(=O)Cn1c(ccc(c1=O)NS(=O)(=O)Cc2ccccc2)C	[R1]C=Cc1cnc(s1)N	[R1]c1c(nc[nH]1)C	2.36	1	8
[R1]CNC(=O)Cn1c(ccc(c1=O)NS(=O)(=O)Cc2ccccc2)C	[R1]C=Cc1cnc(s1)N	[R1]c1cnc(s1)N	0.22	-1	8
[R1]CNC(=O)Cn1c(ccc(c1=O)NS(=O)(=O)Cc2ccccc2)C	[R1]C=Cc1cnc(s1)N	[R1]c1cccc(c1)Cl	2.41	1	8
[R1]CNC(=O)Cn1c(ccc(c1=O)NS(=O)(=O)Cc2ccccc2)C	[R1]c1c(nc(s1)N)C	[R1]c1c(nc[nH]1)C	0.1	-1	8
[R1]CNC(=O)Cn1c(ccc(c1=O)NS(=O)(=O)Cc2ccccc2)C	[R1]c1cc(ccc1Cl)Cl	[R1]c1c(nc(s1)N)C	0.38	-1	8
[R1]CNC(=O)Cn1c(ccc(c1=O)NS(=O)(=O)Cc2ccccc2)C	[R1]c1c(nc(s1)N)C	[R1]c1cccc(c1)Cl	0.15	-1	8
[R1]CNC(=O)C1CCCN1C(=O)C(C(c2ccccc2)c3ccccc3)N	[R1]CCc1c[nH]cn1	[R1]C#Cc1c([nH]cn1)C	0.45	-1	7
[R1]CNC(=O)C1CCCN1C(=O)C(C(c2ccccc2)c3ccccc3)N	[R1]CCc1c[nH]cn1	[R1]C=Cc1c[nH]cn1	0.93	-1	7
[R1]CNC(=O)Cn1c(ccc(c1=O)NS(=O)(=O)Cc2ccccc2)C	[R1]CCc1cnc(s1)N	[R1]C=Cc1c[nH]cn1	0.49	-1	8
[R1]CNC(=O)Cn1c(ccc(c1=O)NS(=O)(=O)Cc2ccccc2)C	[R1]c1cnc(s1)N	[R1]CCc1cnc(s1)N	0.39	-1	8
[R1]CNC(=O)C1CCCN1C(=O)C(C(c2ccccc2)c3ccccc3)N	[R1]C#Cc1c([nH]cn1)C	[R1]C=Cc1c[nH]cn1	0.48	-1	7
[R1]CNC(=O)Cn1c(ccc(c1=O)NS(=O)(=O)Cc2ccccc2)C	[R1]c1cnc(s1)N	[R1]C=Cc1c[nH]cn1	0.88	-1	8
[R1]CNC(=O)Cn1c(ccc(c1=O)NS(=O)(=O)Cc2ccccc2)C	[R1]C=Cc1c[nH]cn1	[R1]c1cc(ccc1Cl)Cl	0.78	-1	8
[R1]CNC(=O)Cn1c(ccc(c1=O)NS(=O)(=O)Cc2ccccc2)C	[R1]c1cnc(s1)N	[R1]c1c(nc[nH]1)C	2.14	1	8
[R1]CNC(=O)Cn1c(ccc(c1=O)NS(=O)(=O)Cc2ccccc2)C	[R1]c1cc(ccc1Cl)Cl	[R1]c1c(nc[nH]1)C	0.48	-1	8
[R1]CNC(=O)Cn1c(ccc(c1=O)NS(=O)(=O)Cc2ccccc2)C	[R1]c1c(nc[nH]1)C	[R1]c1cccc(c1)Cl	0.05	-1	8
[R1]CNC(=O)Cn1c(ccc(c1=O)NS(=O)(=O)Cc2ccccc2)C	[R1]c1cnc(s1)N	[R1]c1cccc(c1)Cl	2.19	1	8
[R1]c1ccc(c(c1)F)NC(=O)c2cc(nn2c3ccc4c(c3)c(no4)N)C(F)(F)F	[R1]n1ccnc1CN(C)C	[R1]c1ccccc1CN(C)C	0.26	-1	12
[R1]c1ccc(c(c1)F)NC(=O)c2cc(nn2c3ccc4c(c3)c(no4)N)C(F)(F)F	[R1]n1ccnc1CN(C)C	[R1]c1ccccc1CN2CCCC2	0.34	-1	12
[R1]c1ccc(c(c1)F)NC(=O)c2cc(nn2c3ccc4c(c3)c(no4)N)C(F)(F)F	[R1]n1ccnc1CN(C)C	[R1]c1ccccc1CN2CCC(C2)O	0.14	-1	12
[R1]C1CCN(CC1)C(=O)C(Cc2cccc(c2)C(=N)N)NS(=O)(=O)c3ccc4ccccc4c3	[R1]C1CCN(CC1)C(=N)N	[R1]CCCN	0.48	-1	19
[R1]C1CCN(CC1)C(=O)C(Cc2cccc(c2)C(=N)N)NS(=O)(=O)c3ccc4ccccc4c3	[R1]C1CCN(CC1)C(=N)N	[R1]CCN	0.94	-1	19
[R1]S(=O)(=O)NC(Cc1cccc(c1)C(=N)N)C(=O)N2CCC(CC2)CCNC(=N)N	[R1]c1ccc(cc1)Oc2ccccc2	[R1]c1ccc(nc1)Oc2ccccc2	0.32	-1	20
[R1]S(=O)(=O)NC(Cc1cccc(c1)C(=N)N)C(=O)N2CCC(CC2)CCNC(=N)N	[R1]c1ccc(cc1)Oc2ccccc2	[R1]c1cccc2c1cccc2	0.04	-1	20
[R1]S(=O)(=O)NC(Cc1cccc(c1)C(=N)N)C(=O)N2CCC(CC2)CCNC(=N)N	[R1]c1ccc(cc1)Oc2ccccc2	[R1]c1ccc2ccccc2c1	0.28	-1	20
[R1]S(=O)(=O)NC(Cc1cccc(c1)C(=N)N)C(=O)N2CCC(CC2)CCNC(=N)N	[R1]c1ccc(cc1)Cc2ccncc2	[R1]c1ccc(nc1)Oc2ccccc2	0.43	-1	20
[R1]S(=O)(=O)NC(Cc1cccc(c1)C(=N)N)C(=O)N2CCC(CC2)CCNC(=N)N	[R1]c1ccc(nc1)Oc2ccccc2	[R1]c1ccc(cc1)C2CCCCC2	0.29	-1	20
[R1]S(=O)(=O)NC(Cc1cccc(c1)C(=N)N)C(=O)N2CCC(CC2)CCNC(=N)N	[R1]c1cccc2c1cccc2	[R1]c1ccc(nc1)Oc2ccccc2	0.28	-1	20
[R1]S(=O)(=O)NC(Cc1cccc(c1)C(=N)N)C(=O)N2CCC(CC2)CCNC(=N)N	[R1]c1ccc2ccccc2c1	[R1]c1ccc(nc1)Oc2ccccc2	0.04	-1	20
[R1]S(=O)(=O)NC(Cc1cccc(c1)C(=N)N)C(=O)N2CCC(CC2)CCNC(=N)N	[R1]c1cccc(c1)NC(=O)CCN	[R1]c1ccc(cc1)C2CCCCC2	2.07	1	20
[R1]S(=O)(=O)NC(Cc1cccc(c1)C(=N)N)C(=O)N2CCC(CC2)CCN	[R1]c1cccc(c1)NC(=O)CCN	[R1]c1ccc2ccccc2c1	2.11	1	24
[R1]S(=O)(=O)NC(Cc1cccc(c1)C(=N)N)C(=O)N2CCC(CC2)CCN	[R1]c1cccc(c1)NC(=O)CCN	[R1]c1ccc(cc1)NC(=O)CCN	0.49	-1	24
[R1]S(=O)(=O)NC(Cc1cccc(c1)C(=N)N)C(=O)N2CCC(CC2)CCNC(=N)N	[R1]c1ccc(cc1)Cc2ccncc2	[R1]c1cccc2c1cccc2	0.15	-1	20
[R1]S(=O)(=O)NC(Cc1cccc(c1)C(=N)N)C(=O)N2CCC(CC2)CCNC(=N)N	[R1]c1ccc(cc1)Cc2ccncc2	[R1]c1ccc2ccccc2c1	0.39	-1	20
[R1]S(=O)(=O)NC(Cc1cccc(c1)C(=N)N)C(=O)N2CCC(CC2)CCNC(=N)N	[R1]c1cccc2c1cccc2	[R1]c1ccc(cc1)C2CCCCC2	0.57	-1	20
[R1]S(=O)(=O)NC(Cc1cccc(c1)C(=N)N)C(=O)N2CCC(CC2)CCNC(=N)N	[R1]c1ccc2ccccc2c1	[R1]c1ccc(cc1)C2CCCCC2	0.33	-1	20
[R1]C1CCN(CC1)C(=O)C(Cc2cccc(c2)C(=N)N)NS(=O)(=O)c3ccc4ccccc4c3	[R1]C1CCNCC1	[R1]CCNC(=N)N	2.04	1	19
[R1]S(=O)(=O)NC(Cc1cccc(c1)C(=N)N)C(=O)N2CCC(CC2)CCNC(=N)N	[R1]c1cccc2c1cccc2	[R1]c1ccc2ccccc2c1	0.24	-1	20
[R1]S(=O)(=O)NC(Cc1cccc(c1)C(=N)N)C(=O)N2CCC(CC2)CCN	[R1]c1cccc(c1)NC(=O)CCCN	[R1]c1ccc(cc1)NC(=O)CCN	0.38	-1	24
[R1]S(=O)(=O)NC(Cc1cccc(c1)C(=N)N)C(=O)N2CCC(CC2)CCN	[R1]c1ccc(cc1)NC(=O)CCN	[R1]c1cccc(c1)NC(=O)CN	0.09	-1	24
[R1]c1c2c(n(n1)c3ccc(cc3)OC)C(=O)N(CC2)c4ccc(cc4)c5ccccc5CN6CCC(C6)O	[R1]C(F)(F)F	[R1]S(=O)(=O)C	0.26	-1	14
[R1]c1c2c(n(n1)c3ccc(cc3)OC)C(=O)N(CC2)c4ccc(cc4)c5ccccc5CN6CCC(C6)O	[R1]C(=O)OCC	[R1]C(F)(F)F	0.47	-1	14
[R1]c1c2c(n(n1)c3ccc(cc3)OC)C(=O)N(CC2)c4ccc(cc4)c5ccccc5CN6CCC(C6)O	[R1]C(F)(F)F	[R1]C(=O)N	0.37	-1	14
[R1]c1c2c(n(n1)c3ccc(cc3)OC)C(=O)N(CC2)c4ccc(cc4)c5ccccc5CN6CCC(C6)O	[R1]C(F)(F)F	[R1]C#N	0.52	-1	14
[R1]c1c2c(n(n1)c3ccc(cc3)OC)C(=O)N(CC2)c4ccc(cc4)c5ccccc5CN6CCC(C6)O	[R1]N(C)C(=O)OC(C)(C)C	[R1]C(F)(F)F	0.46	-1	14
[R1]c1c2c(n(n1)c3ccc(cc3)OC)C(=O)N(CC2)c4ccc(cc4)c5ccccc5CN6CCC(C6)O	[R1]N(C)C	[R1]C(F)(F)F	0.74	-1	14
[R1]c1c2c(n(n1)c3ccc(cc3)OC)C(=O)N(CC2)c4ccc(cc4)c5ccccc5CN6CCC(C6)O	[R1]Cn1nccn1	[R1]C(F)(F)F	0.47	-1	14
[R1]c1c2c(n(n1)c3ccc(cc3)OC)C(=O)N(CC2)c4ccc(cc4)c5ccccc5CN6CCC(C6)O	[R1]Cn1cncn1	[R1]C(F)(F)F	0.76	-1	14
[R1]c1c2c(n(n1)c3ccc(cc3)OC)C(=O)N(CC2)c4ccc(cc4)c5ccccc5CN6CCC(C6)O	[R1]Cn1cnnn1	[R1]C(F)(F)F	0.47	-1	14
[R1]c1c2c(n(n1)c3ccc(cc3)OC)C(=O)N(CC2)c4ccc(cc4)c5ccccc5CN6CCC(C6)O	[R1]Cn1ncnn1	[R1]C(F)(F)F	0.48	-1	14
[R1]c1c2c(n(n1)c3ccc(cc3)OC)C(=O)N(CC2)c4ccc(cc4)c5ccccc5CN6CCC(C6)O	[R1]C(=O)OCC	[R1]S(=O)(=O)C	0.73	-1	14
[R1]c1c2c(n(n1)c3ccc(cc3)OC)C(=O)N(CC2)c4ccc(cc4)c5ccccc5CN6CCC(C6)O	[R1]S(=O)(=O)C	[R1]C(=O)N	0.11	-1	14
[R1]c1c2c(n(n1)c3ccc(cc3)OC)C(=O)N(CC2)c4ccc(cc4)c5ccccc5CN6CCC(C6)O	[R1]S(=O)(=O)C	[R1]C#N	0.26	-1	14
[R1]c1c2c(n(n1)c3ccc(cc3)OC)C(=O)N(CC2)c4ccc(cc4)c5ccccc5CN6CCC(C6)O	[R1]N(C)C(=O)OC(C)(C)C	[R1]S(=O)(=O)C	0.72	-1	14
[R1]c1c2c(n(n1)c3ccc(cc3)OC)C(=O)N(CC2)c4ccc(cc4)c5ccccc5CN6CCC(C6)O	[R1]Cn1nccn1	[R1]S(=O)(=O)C	0.73	-1	14
[R1]c1c2c(n(n1)c3ccc(cc3)OC)C(=O)N(CC2)c4ccc(cc4)c5ccccc5CN6CCC(C6)O	[R1]Cn1cnnn1	[R1]S(=O)(=O)C	0.73	-1	14
[R1]c1c2c(n(n1)c3ccc(cc3)OC)C(=O)N(CC2)c4ccc(cc4)c5ccccc5CN6CCC(C6)O	[R1]Cn1ncnn1	[R1]S(=O)(=O)C	0.74	-1	14
[R1]c1c2c(n(n1)c3ccc(cc3)OC)C(=O)N(CC2)c4ccc(cc4)c5ccccc5CN6CCC(C6)O	[R1]C(=O)OCC	[R1]C#N	0.99	-1	14
[R1]c1c2c(n(n1)c3ccc(cc3)OC)C(=O)N(CC2)c4ccc(cc4)c5ccccc5CN6CCC(C6)O	[R1]NC(=O)OC(C)(C)C	[R1]C(=O)OCC	0.67	-1	14
[R1]c1c2c(n(n1)c3ccc(cc3)OC)C(=O)N(CC2)c4ccc(cc4)c5ccccc5CN6CCC(C6)O	[R1]N	[R1]C(=O)OCC	0.98	-1	14
[R1]c1c2c(n(n1)c3ccc(cc3)OC)C(=O)N(CC2)c4ccc(cc4)c5ccccc5CN6CCC(C6)O	[R1]C(=O)OCC	[R1]N(C)C(=O)OC(C)(C)C	0.01	-1	14
[R1]c1c2c(n(n1)c3ccc(cc3)OC)C(=O)N(CC2)c4ccc(cc4)c5ccccc5CN6CCC(C6)O	[R1]NC	[R1]C(=O)OCC	0.69	-1	14
[R1]c1c2c(n(n1)c3ccc(cc3)OC)C(=O)N(CC2)c4ccc(cc4)c5ccccc5CN6CCC(C6)O	[R1]N(C)C	[R1]C(=O)OCC	0.27	-1	14
[R1]c1c2c(n(n1)c3ccc(cc3)OC)C(=O)N(CC2)c4ccc(cc4)c5ccccc5CN6CCC(C6)O	[R1]C(=O)OCC	[R1]Cn1nccn1	0	-1	14
[R1]c1c2c(n(n1)c3ccc(cc3)OC)C(=O)N(CC2)c4ccc(cc4)c5ccccc5CN6CCC(C6)O	[R1]Cn1cncn1	[R1]C(=O)OCC	0.29	-1	14
[R1]c1c2c(n(n1)c3ccc(cc3)OC)C(=O)N(CC2)c4ccc(cc4)c5ccccc5CN6CCC(C6)O	[R1]C(=O)OCC	[R1]Cn1cnnn1	0	-1	14
[R1]c1c2c(n(n1)c3ccc(cc3)OC)C(=O)N(CC2)c4ccc(cc4)c5ccccc5CN6CCC(C6)O	[R1]Cn1ncnn1	[R1]C(=O)OCC	0.01	-1	14
[R1]c1c2c(n(n1)c3ccc(cc3)OC)C(=O)N(CC2)c4ccc(cc4)c5ccccc5CN6CCC(C6)O	[R1]C(=O)N	[R1]C#N	0.15	-1	14
[R1]c1c2c(n(n1)c3ccc(cc3)OC)C(=O)N(CC2)c4ccc(cc4)c5ccccc5CN6CCC(C6)O	[R1]N(C)C(=O)OC(C)(C)C	[R1]C(=O)N	0.83	-1	14
[R1]c1c2c(n(n1)c3ccc(cc3)OC)C(=O)N(CC2)c4ccc(cc4)c5ccccc5CN6CCC(C6)O	[R1]Cn1nccn1	[R1]C(=O)N	0.84	-1	14
[R1]c1c2c(n(n1)c3ccc(cc3)OC)C(=O)N(CC2)c4ccc(cc4)c5ccccc5CN6CCC(C6)O	[R1]Cn1cnnn1	[R1]C(=O)N	0.84	-1	14
[R1]c1c2c(n(n1)c3ccc(cc3)OC)C(=O)N(CC2)c4ccc(cc4)c5ccccc5CN6CCC(C6)O	[R1]Cn1ncnn1	[R1]C(=O)N	0.85	-1	14
[R1]c1c2c(n(n1)c3ccc(cc3)OC)C(=O)N(CC2)c4ccc(cc4)c5ccccc5CN6CCC(C6)O	[R1]C(=O)NC	[R1]NC(=O)OC(C)(C)C	0.19	-1	14
[R1]c1c2c(n(n1)c3ccc(cc3)OC)C(=O)N(CC2)c4ccc(cc4)c5ccccc5CN6CCC(C6)O	[R1]N	[R1]C(=O)NC	0.12	-1	14
[R1]c1c2c(n(n1)c3ccc(cc3)OC)C(=O)N(CC2)c4ccc(cc4)c5ccccc5CN6CCC(C6)O	[R1]C(=O)NC	[R1]N(C)C(=O)OC(C)(C)C	0.87	-1	14
[R1]c1c2c(n(n1)c3ccc(cc3)OC)C(=O)N(CC2)c4ccc(cc4)c5ccccc5CN6CCC(C6)O	[R1]C(=O)NC	[R1]NC	0.17	-1	14
[R1]c1c2c(n(n1)c3ccc(cc3)OC)C(=O)N(CC2)c4ccc(cc4)c5ccccc5CN6CCC(C6)O	[R1]C(=O)NC	[R1]N(C)C	0.59	-1	14
[R1]c1c2c(n(n1)c3ccc(cc3)OC)C(=O)N(CC2)c4ccc(cc4)c5ccccc5CN6CCC(C6)O	[R1]c1[nH]nnn1	[R1]C(=O)NC	0.23	-1	14
[R1]c1c2c(n(n1)c3ccc(cc3)OC)C(=O)N(CC2)c4ccc(cc4)c5ccccc5CN6CCC(C6)O	[R1]Cn1ccnn1	[R1]C(=O)NC	0.23	-1	14
[R1]c1c2c(n(n1)c3ccc(cc3)OC)C(=O)N(CC2)c4ccc(cc4)c5ccccc5CN6CCC(C6)O	[R1]C(=O)NC	[R1]Cn1nccn1	0.86	-1	14
[R1]c1c2c(n(n1)c3ccc(cc3)OC)C(=O)N(CC2)c4ccc(cc4)c5ccccc5CN6CCC(C6)O	[R1]C(=O)NC	[R1]Cn1cncn1	0.57	-1	14
[R1]c1c2c(n(n1)c3ccc(cc3)OC)C(=O)N(CC2)c4ccc(cc4)c5ccccc5CN6CCC(C6)O	[R1]C(=O)NC	[R1]Cn1cnnn1	0.86	-1	14
[R1]c1c2c(n(n1)c3ccc(cc3)OC)C(=O)N(CC2)c4ccc(cc4)c5ccccc5CN6CCC(C6)O	[R1]C(=O)NC	[R1]Cn1ncnn1	0.85	-1	14
[R1]c1c2c(n(n1)c3ccc(cc3)OC)C(=O)N(CC2)c4ccc(cc4)c5ccccc5CN6CCC(C6)O	[R1]C(=O)N(C)C	[R1]C#N	2.04	1	14
[R1]c1c2c(n(n1)c3ccc(cc3)OC)C(=O)N(CC2)c4ccc(cc4)c5ccccc5CN6CCC(C6)O	[R1]C(=O)N(C)C	[R1]NC(=O)OC(C)(C)C	0.38	-1	14
[R1]c1c2c(n(n1)c3ccc(cc3)OC)C(=O)N(CC2)c4ccc(cc4)c5ccccc5CN6CCC(C6)O	[R1]C(=O)N(C)C	[R1]N	0.07	-1	14
[R1]c1c2c(n(n1)c3ccc(cc3)OC)C(=O)N(CC2)c4ccc(cc4)c5ccccc5CN6CCC(C6)O	[R1]C(=O)N(C)C	[R1]NC	0.36	-1	14
[R1]c1c2c(n(n1)c3ccc(cc3)OC)C(=O)N(CC2)c4ccc(cc4)c5ccccc5CN6CCC(C6)O	[R1]C(=O)N(C)C	[R1]N(C)C	0.78	-1	14
[R1]c1c2c(n(n1)c3ccc(cc3)OC)C(=O)N(CC2)c4ccc(cc4)c5ccccc5CN6CCC(C6)O	[R1]c1[nH]nnn1	[R1]C(=O)N(C)C	0.04	-1	14
[R1]c1c2c(n(n1)c3ccc(cc3)OC)C(=O)N(CC2)c4ccc(cc4)c5ccccc5CN6CCC(C6)O	[R1]Cn1ccnn1	[R1]C(=O)N(C)C	0.04	-1	14
[R1]c1c2c(n(n1)c3ccc(cc3)OC)C(=O)N(CC2)c4ccc(cc4)c5ccccc5CN6CCC(C6)O	[R1]C(=O)N(C)C	[R1]Cn1cncn1	0.76	-1	14
[R1]c1c2c(n(n1)c3ccc(cc3)OC)C(=O)N(CC2)c4ccc(cc4)c5ccccc5CN6CCC(C6)O	[R1]N(C)C(=O)OC(C)(C)C	[R1]C#N	0.98	-1	14
[R1]c1c2c(n(n1)c3ccc(cc3)OC)C(=O)N(CC2)c4ccc(cc4)c5ccccc5CN6CCC(C6)O	[R1]c1[nH]nnn1	[R1]C#N	2.08	1	14
[R1]c1c2c(n(n1)c3ccc(cc3)OC)C(=O)N(CC2)c4ccc(cc4)c5ccccc5CN6CCC(C6)O	[R1]Cn1ccnn1	[R1]C#N	2.08	1	14
[R1]c1c2c(n(n1)c3ccc(cc3)OC)C(=O)N(CC2)c4ccc(cc4)c5ccccc5CN6CCC(C6)O	[R1]Cn1nccn1	[R1]C#N	0.99	-1	14
[R1]c1c2c(n(n1)c3ccc(cc3)OC)C(=O)N(CC2)c4ccc(cc4)c5ccccc5CN6CCC(C6)O	[R1]Cn1cnnn1	[R1]C#N	0.99	-1	14
[R1]c1c2c(n(n1)c3ccc(cc3)OC)C(=O)N(CC2)c4ccc(cc4)c5ccccc5CN6CCC(C6)O	[R1]NC(=O)OC(C)(C)C	[R1]N(C)C	0.4	-1	14
[R1]c1c2c(n(n1)c3ccc(cc3)OC)C(=O)N(CC2)c4ccc(cc4)c5ccccc5CN6CCC(C6)O	[R1]c1[nH]nnn1	[R1]NC(=O)OC(C)(C)C	0.42	-1	14
[R1]c1c2c(n(n1)c3ccc(cc3)OC)C(=O)N(CC2)c4ccc(cc4)c5ccccc5CN6CCC(C6)O	[R1]Cn1ccnn1	[R1]NC(=O)OC(C)(C)C	0.42	-1	14
[R1]c1c2c(n(n1)c3ccc(cc3)OC)C(=O)N(CC2)c4ccc(cc4)c5ccccc5CN6CCC(C6)O	[R1]NC(=O)OC(C)(C)C	[R1]Cn1nccn1	0.67	-1	14
[R1]c1c2c(n(n1)c3ccc(cc3)OC)C(=O)N(CC2)c4ccc(cc4)c5ccccc5CN6CCC(C6)O	[R1]NC(=O)OC(C)(C)C	[R1]Cn1cncn1	0.38	-1	14
[R1]c1c2c(n(n1)c3ccc(cc3)OC)C(=O)N(CC2)c4ccc(cc4)c5ccccc5CN6CCC(C6)O	[R1]NC(=O)OC(C)(C)C	[R1]Cn1cnnn1	0.67	-1	14
[R1]c1c2c(n(n1)c3ccc(cc3)OC)C(=O)N(CC2)c4ccc(cc4)c5ccccc5CN6CCC(C6)O	[R1]NC(=O)OC(C)(C)C	[R1]Cn1ncnn1	0.66	-1	14
[R1]c1c2c(n(n1)c3ccc(cc3)OC)C(=O)N(CC2)c4ccc(cc4)c5ccccc5CN6CCC(C6)O	[R1]N	[R1]N(C)C(=O)OC(C)(C)C	0.99	-1	14
[R1]c1c2c(n(n1)c3ccc(cc3)OC)C(=O)N(CC2)c4ccc(cc4)c5ccccc5CN6CCC(C6)O	[R1]N	[R1]N(C)C	0.71	-1	14
[R1]c1c2c(n(n1)c3ccc(cc3)OC)C(=O)N(CC2)c4ccc(cc4)c5ccccc5CN6CCC(C6)O	[R1]c1[nH]nnn1	[R1]N	0.11	-1	14
[R1]c1c2c(n(n1)c3ccc(cc3)OC)C(=O)N(CC2)c4ccc(cc4)c5ccccc5CN6CCC(C6)O	[R1]Cn1ccnn1	[R1]N	0.11	-1	14
[R1]c1c2c(n(n1)c3ccc(cc3)OC)C(=O)N(CC2)c4ccc(cc4)c5ccccc5CN6CCC(C6)O	[R1]N	[R1]Cn1nccn1	0.98	-1	14
[R1]c1c2c(n(n1)c3ccc(cc3)OC)C(=O)N(CC2)c4ccc(cc4)c5ccccc5CN6CCC(C6)O	[R1]N	[R1]Cn1cncn1	0.69	-1	14
[R1]c1c2c(n(n1)c3ccc(cc3)OC)C(=O)N(CC2)c4ccc(cc4)c5ccccc5CN6CCC(C6)O	[R1]N	[R1]Cn1cnnn1	0.98	-1	14
[R1]c1c2c(n(n1)c3ccc(cc3)OC)C(=O)N(CC2)c4ccc(cc4)c5ccccc5CN6CCC(C6)O	[R1]N	[R1]Cn1ncnn1	0.97	-1	14
[R1]c1c2c(n(n1)c3ccc(cc3)OC)C(=O)N(CC2)c4ccc(cc4)c5ccccc5CN6CCC(C6)O	[R1]Cn1nccn1	[R1]N(C)C(=O)OC(C)(C)C	0.01	-1	14
[R1]c1c2c(n(n1)c3ccc(cc3)OC)C(=O)N(CC2)c4ccc(cc4)c5ccccc5CN6CCC(C6)O	[R1]Cn1cncn1	[R1]N(C)C(=O)OC(C)(C)C	0.3	-1	14
[R1]c1c2c(n(n1)c3ccc(cc3)OC)C(=O)N(CC2)c4ccc(cc4)c5ccccc5CN6CCC(C6)O	[R1]Cn1cnnn1	[R1]N(C)C(=O)OC(C)(C)C	0.01	-1	14
[R1]c1c2c(n(n1)c3ccc(cc3)OC)C(=O)N(CC2)c4ccc(cc4)c5ccccc5CN6CCC(C6)O	[R1]Cn1ncnn1	[R1]N(C)C(=O)OC(C)(C)C	0.02	-1	14
[R1]c1c2c(n(n1)c3ccc(cc3)OC)C(=O)N(CC2)c4ccc(cc4)c5ccccc5CN6CCC(C6)O	[R1]c1[nH]nnn1	[R1]NC	0.4	-1	14
[R1]c1c2c(n(n1)c3ccc(cc3)OC)C(=O)N(CC2)c4ccc(cc4)c5ccccc5CN6CCC(C6)O	[R1]Cn1ccnn1	[R1]NC	0.4	-1	14
[R1]c1c2c(n(n1)c3ccc(cc3)OC)C(=O)N(CC2)c4ccc(cc4)c5ccccc5CN6CCC(C6)O	[R1]NC	[R1]Cn1nccn1	0.69	-1	14
[R1]c1c2c(n(n1)c3ccc(cc3)OC)C(=O)N(CC2)c4ccc(cc4)c5ccccc5CN6CCC(C6)O	[R1]NC	[R1]Cn1cncn1	0.4	-1	14
[R1]c1c2c(n(n1)c3ccc(cc3)OC)C(=O)N(CC2)c4ccc(cc4)c5ccccc5CN6CCC(C6)O	[R1]NC	[R1]Cn1cnnn1	0.69	-1	14
[R1]c1c2c(n(n1)c3ccc(cc3)OC)C(=O)N(CC2)c4ccc(cc4)c5ccccc5CN6CCC(C6)O	[R1]NC	[R1]Cn1ncnn1	0.68	-1	14
[R1]c1c2c(n(n1)c3ccc(cc3)OC)C(=O)N(CC2)c4ccc(cc4)c5ccccc5CN6CCC(C6)O	[R1]c1[nH]nnn1	[R1]N(C)C	0.82	-1	14
[R1]c1c2c(n(n1)c3ccc(cc3)OC)C(=O)N(CC2)c4ccc(cc4)c5ccccc5CN6CCC(C6)O	[R1]Cn1ccnn1	[R1]N(C)C	0.82	-1	14
[R1]c1c2c(n(n1)c3ccc(cc3)OC)C(=O)N(CC2)c4ccc(cc4)c5ccccc5CN6CCC(C6)O	[R1]N(C)C	[R1]Cn1nccn1	0.27	-1	14
[R1]c1c2c(n(n1)c3ccc(cc3)OC)C(=O)N(CC2)c4ccc(cc4)c5ccccc5CN6CCC(C6)O	[R1]Cn1cncn1	[R1]N(C)C	0.02	-1	14
[R1]c1c2c(n(n1)c3ccc(cc3)OC)C(=O)N(CC2)c4ccc(cc4)c5ccccc5CN6CCC(C6)O	[R1]N(C)C	[R1]Cn1cnnn1	0.27	-1	14
[R1]c1c2c(n(n1)c3ccc(cc3)OC)C(=O)N(CC2)c4ccc(cc4)c5ccccc5CN6CCC(C6)O	[R1]N(C)C	[R1]Cn1ncnn1	0.26	-1	14
[R1]c1c2c(n(n1)c3ccc(cc3)OC)C(=O)N(CC2)c4ccc(cc4)c5ccccc5CN6CCC(C6)O	[R1]Cn1ccnn1	[R1]c1[nH]nnn1	0	-1	14
[R1]c1c2c(n(n1)c3ccc(cc3)OC)C(=O)N(CC2)c4ccc(cc4)c5ccccc5CN6CCC(C6)O	[R1]c1[nH]nnn1	[R1]Cn1cncn1	0.8	-1	14
[R1]Nc1ccc(c(c1F)CC(=O)NCCONC(=N)N)Cl	[R1]S(=O)(=O)c1ccccc1	[R1]CC(c1ccccn1)(F)F	2.18	1	28
[R1]Nc1ccc(c(c1F)CC(=O)NCCONC(=N)N)Cl	[R1]S(=O)(=O)c1ccccc1	[R1]CC1(CC1)c2cccnc2	0.96	-1	28
[R1]C(=O)C(CCCNC(=N)N)NC(=O)C1CCCN1C(=O)C(Cc2ccccc2)NC	[R1]c1ccccn1	[R1]c1nc2ccc(cc2s1)F	2.75	1	6
[R1]C(=O)C(CCCNC(=N)N)NC(=O)C1CCCN1C(=O)C(Cc2ccccc2)NC	[R1]c1nccn1C	[R1]c1nc2ccc(cc2s1)F	2.92	1	6
[R1]C(=O)C(CCCNC(=N)N)NC(=O)C1CCCN1C(=O)C(Cc2ccccc2)NC	[R1]c1cc2ccccc2s1	[R1]c1nc2ccc(cc2s1)F	4.2	1	6
[R1]C(=O)C(CCCNC(=N)N)NC(=O)C1CCCN1C(=O)C(Cc2ccccc2)NC	[R1]c1ccccn1	[R1]c1nc2ccc(cc2s1)OC	2.78	1	6
[R1]C(=O)C(CCCNC(=N)N)NC(=O)C1CCCN1C(=O)C(Cc2ccccc2)NC	[R1]c1nccn1C	[R1]c1nc2ccc(cc2s1)OC	2.95	1	6
[R1]C(=O)C(CCCNC(=N)N)NC(=O)C1CCCN1C(=O)C(Cc2ccccc2)NC	[R1]c1cc2ccccc2s1	[R1]c1nc2ccc(cc2s1)OC	4.23	1	6
[R1]C(=O)C(CCCNC(=N)N)NC(=O)C1CCCN1C(=O)C(Cc2ccccc2)NC	[R1]c1nc2ccccc2n1C	[R1]c1nc(cs1)C(=O)OCC	0.26	-1	6
[R1]C(=O)C(CCCNC(=N)N)NC(=O)C1CCCN1C(=O)C(Cc2ccccc2)NC	[R1]c1cc2ccccc2s1	[R1]c1nc(cs1)C(=O)OCC	2.73	1	6
[R1]C(=O)C(CCCNC(=N)N)NC(=O)C1CCCN1C(=O)C(Cc2ccccc2)NC	[R1]c1nc(cs1)C(=O)OCC	[R1]c1nc2ccc(cc2s1)C(=O)OC	0.54	-1	6
[R1]C(=O)C(CCCNC(=N)N)NC(=O)C1CCCN1C(=O)C(Cc2ccccc2)NC	[R1]c1nc(cs1)C(=O)OCC	[R1]c1nc2ccc(cc2s1)C(=O)O	0.35	-1	6
[R1]C(=O)C(CCCNC(=N)N)NC(=O)C1CCCN1C(=O)C(Cc2ccccc2)NC	[R1]c1nccn1C	[R1]c1ccccn1	0.17	-1	6
[R1]C(=O)C(CCCNC(=N)N)NC(=O)C1CCCN1C(=O)C(Cc2ccccc2)NC	[R1]c1cc2ccccc2s1	[R1]c1nc2ccccc2n1C	2.47	1	6
[R1]C(=O)C(CCCNC(=N)N)NC(=O)C1CCCN1C(=O)C(Cc2ccccc2)NC	[R1]c1nc2ccccc2n1C	[R1]c1nc2ccc(cc2s1)C(=O)OC	0.8	-1	6
[R1]C(=O)C(CCCNC(=N)N)NC(=O)C1CCCN1C(=O)C(Cc2ccccc2)NC	[R1]c1nc2ccccc2n1C	[R1]c1nc2ccc(cc2s1)C(=O)O	0.61	-1	6
[R1]C(=O)C(CCCNC(=N)N)NC(=O)C1CCCN1C(=O)C(Cc2ccccc2)NC	[R1]c1cc2ccccc2s1	[R1]c1nc2ccc(cc2s1)C(=O)OC	3.27	1	6
[R1]C(=O)C(CCCNC(=N)N)NC(=O)C1CCCN1C(=O)C(Cc2ccccc2)NC	[R1]c1cc2ccccc2s1	[R1]c1nc2ccc(cc2s1)C(=O)O	3.08	1	6
[R1]C(=O)C(C1CCC(CC1)N)NC(=O)C2CCC3N2C(=O)CN(C3)S(=O)(=O)Cc4ccccc4	[R1]c1nnnn1C	[R1]c1nccs1	0.19	-1	13
[R1]C(=O)C(C1CCC(CC1)N)NC(=O)C2CCC3N2C(=O)CN(C3)S(=O)(=O)Cc4ccccc4	[R1]c1nnnn1C	[R1]c1nc2ccccc2s1	0.85	-1	13
[R1]C(=O)C(C1CCC(CC1)N)NC(=O)C2CCC3N2C(=O)CN(C3)S(=O)(=O)Cc4ccccc4	[R1]c1nnnn1C(=O)OC	[R1]c1nccs1	2.9	1	13
[R1]C(=O)C(C1CCC(CC1)N)NC(=O)C2CCC3N2C(=O)CN(C3)S(=O)(=O)Cc4ccccc4	[R1]c1nnnn1C(=O)OC	[R1]c1nc2ccccc2s1	3.56	1	13
[R1]C(=O)C(C1CCC(CC1)N)NC(=O)C2CCC3N2C(=O)CN(C3)S(=O)(=O)Cc4ccccc4	[R1]c1nccs1	[R1]c1nc2ccccc2s1	0.66	-1	13
[R1]C(=O)C(C1CCC(CC1)N)NC(=O)C2CCC3N2C(=O)CN(C3)S(=O)(=O)Cc4ccccc4	[R1]c1nc(c(s1)C(=O)O)C	[R1]c1nc2ccccc2s1	2.05	1	13
[R1]C(=O)N1CCCC1C(=O)NCc2cccc(c2)Cl	[R1]C	[R1]C(CC)N	2.19	1	0
[R1]C(=O)N1CCCC1C(=O)NCc2cccc(c2)Cl	[R1]C	[R1]C(C(C)C)N	2.61	1	0
[R1]C(=O)N1CCCC1C(=O)NCc2cccc(c2)Cl	[R1]C	[R1]C(C(C)(C)C)N	3.2	1	0
[R1]C(=O)N1CCCC1C(=O)NCc2cccc(c2)Cl	[R1]C	[R1]C(C(C)CC)N	3.43	1	0
[R1]C(=O)N1CCCC1C(=O)NCc2cccc(c2)Cl	[R1]C	[R1]C(CC(C)(C)C)N	3.55	1	0
[R1]C(=O)N1CCCC1C(=O)NCc2cccc(c2)Cl	[R1]C	[R1]C(C1CCCC1)N	3.53	1	0
[R1]C(=O)N1CCCC1C(=O)NCc2cccc(c2)Cl	[R1]C	[R1]C(C1CCCCC1)N	4.27	1	0
[R1]C(=O)N1CCCC1C(=O)NCc2cccc(c2)Cl	[R1]C	[R1]C(CC1CCCCC1)N	4.16	1	0
[R1]C(=O)N1CCCC1C(=O)NCc2cccc(c2)Cl	[R1]C	[R1]C(CC(C)C)N	3.05	1	0
[R1]C(=O)N1CCCC1C(=O)NCc2cccc(c2)Cl	[R1]CC	[R1]C(C(C)C)N	2.03	1	0
[R1]C(=O)N1CCCC1C(=O)NCc2cccc(c2)Cl	[R1]CC	[R1]C(C(C)(C)C)N	2.62	1	0
[R1]C(=O)N1CCCC1C(=O)NCc2cccc(c2)Cl	[R1]CC	[R1]C(C(C)CC)N	2.85	1	0
[R1]C(=O)N1CCCC1C(=O)NCc2cccc(c2)Cl	[R1]CC	[R1]C(CC(C)(C)C)N	2.97	1	0
[R1]C(=O)N1CCCC1C(=O)NCc2cccc(c2)Cl	[R1]CC	[R1]C(C1CCCC1)N	2.95	1	0
[R1]C(=O)N1CCCC1C(=O)NCc2cccc(c2)Cl	[R1]CC	[R1]C(C1CCCCC1)N	3.69	1	0
[R1]C(=O)N1CCCC1C(=O)NCc2cccc(c2)Cl	[R1]CC	[R1]C(CC1CCCCC1)N	3.58	1	0
[R1]C(=O)N1CCCC1C(=O)NCc2cccc(c2)Cl	[R1]CC	[R1]C(CC(C)C)N	2.47	1	0
[R1]C(=O)N1CCCC1C(=O)NCc2cccc(c2)Cl	[R1]CCC	[R1]C(C)N	0.95	-1	0
[R1]C(=O)N1CCCC1C(=O)NCc2cccc(c2)Cl	[R1]CCC	[R1]C(C(C)(C)C)N	2.56	1	0
[R1]C(=O)N1CCCC1C(=O)NCc2cccc(c2)Cl	[R1]CCC	[R1]C(C(C)CC)N	2.79	1	0
[R1]C(=O)N1CCCC1C(=O)NCc2cccc(c2)Cl	[R1]CCC	[R1]C(CC(C)(C)C)N	2.91	1	0
[R1]C(=O)N1CCCC1C(=O)NCc2cccc(c2)Cl	[R1]CCC	[R1]C(C1CCCC1)N	2.89	1	0
[R1]C(=O)N1CCCC1C(=O)NCc2cccc(c2)Cl	[R1]CCC	[R1]C(C1CCCCC1)N	3.63	1	0
[R1]C(=O)N1CCCC1C(=O)NCc2cccc(c2)Cl	[R1]CCC	[R1]C(CC1CCCCC1)N	3.52	1	0
[R1]C(=O)N1CCCC1C(=O)NCc2cccc(c2)Cl	[R1]CCC	[R1]C(CC(C)C)N	2.41	1	0
[R1]C(=O)N1CCCC1C(=O)NCc2cccc(c2)Cl	[R1]CC1CCCCC1	[R1]C(C)N	0.21	-1	0
[R1]C(=O)N1CCCC1C(=O)NCc2cccc(c2)Cl	[R1]CC1CCCCC1	[R1]C(CC)N	0.81	-1	0
[R1]C(=O)N1CCCC1C(=O)NCc2cccc(c2)Cl	[R1]CC1CCCCC1	[R1]C(C(C)CC)N	2.05	1	0
[R1]C(=O)N1CCCC1C(=O)NCc2cccc(c2)Cl	[R1]CC1CCCCC1	[R1]C(CC(C)(C)C)N	2.17	1	0
[R1]C(=O)N1CCCC1C(=O)NCc2cccc(c2)Cl	[R1]CC1CCCCC1	[R1]C(C1CCCC1)N	2.15	1	0
[R1]C(=O)N1CCCC1C(=O)NCc2cccc(c2)Cl	[R1]CC1CCCCC1	[R1]C(CC1CCCCC1)N	2.78	1	0
[R1]C(=O)N1CCCC1C(=O)NCc2cccc(c2)Cl	[R1]CC(C)C	[R1]C(C)N	0.67	-1	0
[R1]C(=O)N1CCCC1C(=O)NCc2cccc(c2)Cl	[R1]CC(C)C	[R1]C(C(C)(C)C)N	2.28	1	0
[R1]C(=O)N1CCCC1C(=O)NCc2cccc(c2)Cl	[R1]CC(C)C	[R1]C(C(C)CC)N	2.51	1	0
[R1]C(=O)N1CCCC1C(=O)NCc2cccc(c2)Cl	[R1]CC(C)C	[R1]C(CC(C)(C)C)N	2.63	1	0
[R1]C(=O)N1CCCC1C(=O)NCc2cccc(c2)Cl	[R1]CC(C)C	[R1]C(C1CCCC1)N	2.61	1	0
[R1]C(=O)N1CCCC1C(=O)NCc2cccc(c2)Cl	[R1]CC(C)C	[R1]C(C1CCCCC1)N	3.35	1	0
[R1]C(=O)N1CCCC1C(=O)NCc2cccc(c2)Cl	[R1]CC(C)C	[R1]C(CC1CCCCC1)N	3.24	1	0
[R1]C(=O)N1CCCC1C(=O)NCc2cccc(c2)Cl	[R1]CC(C)C	[R1]C(CC(C)C)N	2.13	1	0
[R1]C(=O)N1CCCC1C(=O)NCc2cccc(c2)Cl	[R1]CC(C)(C)C	[R1]C(C(C)C)N	2.13	1	0
[R1]C(=O)N1CCCC1C(=O)NCc2cccc(c2)Cl	[R1]CC(C)(C)C	[R1]C(C(C)CC)N	2.95	1	0
[R1]C(=O)N1CCCC1C(=O)NCc2cccc(c2)Cl	[R1]CC(C)(C)C	[R1]C(CC(C)(C)C)N	3.07	1	0
[R1]C(=O)N1CCCC1C(=O)NCc2cccc(c2)Cl	[R1]CC(C)(C)C	[R1]C(C1CCCC1)N	3.05	1	0
[R1]C(=O)N1CCCC1C(=O)NCc2cccc(c2)Cl	[R1]CC(C)(C)C	[R1]C(C1CCCCC1)N	3.79	1	0
[R1]C(=O)N1CCCC1C(=O)NCc2cccc(c2)Cl	[R1]CC(C)(C)C	[R1]C(CC1CCCCC1)N	3.68	1	0
[R1]C(=O)N1CCCC1C(=O)NCc2cccc(c2)Cl	[R1]CC(C)(C)C	[R1]C(CC(C)C)N	2.57	1	0
[R1]C(=O)N1CCCC1C(=O)NCc2cccc(c2)Cl	[R1]CC1CCCC1	[R1]C(C)N	0.29	-1	0
[R1]C(=O)N1CCCC1C(=O)NCc2cccc(c2)Cl	[R1]CC1CCCC1	[R1]C(CC)N	0.89	-1	0
[R1]C(=O)N1CCCC1C(=O)NCc2cccc(c2)Cl	[R1]CC1CCCC1	[R1]C(C(C)CC)N	2.13	1	0
[R1]C(=O)N1CCCC1C(=O)NCc2cccc(c2)Cl	[R1]CC1CCCC1	[R1]C(CC(C)(C)C)N	2.25	1	0
[R1]C(=O)N1CCCC1C(=O)NCc2cccc(c2)Cl	[R1]CC1CCCC1	[R1]C(C1CCCCC1)N	2.97	1	0
[R1]C(=O)N1CCCC1C(=O)NCc2cccc(c2)Cl	[R1]CC1CCCC1	[R1]C(CC1CCCCC1)N	2.86	1	0
[R1]C(=O)N1CCCC1C(=O)NCc2cccc(c2)Cl	[R1]CCC1CCCC1	[R1]C(C)N	0.4	-1	0
[R1]C(=O)N1CCCC1C(=O)NCc2cccc(c2)Cl	[R1]CCC1CCCC1	[R1]C(C(C)(C)C)N	2.01	1	0
[R1]C(=O)N1CCCC1C(=O)NCc2cccc(c2)Cl	[R1]CCC1CCCC1	[R1]C(C(C)CC)N	2.24	1	0
[R1]C(=O)N1CCCC1C(=O)NCc2cccc(c2)Cl	[R1]CCC1CCCC1	[R1]C(CC(C)(C)C)N	2.36	1	0
[R1]C(=O)N1CCCC1C(=O)NCc2cccc(c2)Cl	[R1]CCC1CCCC1	[R1]C(C1CCCC1)N	2.34	1	0
[R1]C(=O)N1CCCC1C(=O)NCc2cccc(c2)Cl	[R1]CCC1CCCC1	[R1]C(C1CCCCC1)N	3.08	1	0
[R1]C(=O)N1CCCC1C(=O)NCc2cccc(c2)Cl	[R1]CCC1CCCC1	[R1]C(CC1CCCCC1)N	2.97	1	0
[R1]C(=O)N1CCCC1C(=O)NCc2cccc(c2)Cl	[R1]C(C)N	[R1]CCC1CCCCC1	0.1	-1	0
[R1]C(=O)N1CCCC1C(=O)NCc2cccc(c2)Cl	[R1]CCc1ccccc1	[R1]C(C)N	0.14	-1	0
[R1]C(C(=O)N1CCCC1C(=O)NCc2cccc(c2)Cl)N	[R1]C	[R1]C1CCCCC1	2.68	1	15
[R1]C(=O)N1CCCC1C(=O)NCc2cccc(c2)Cl	[R1]CCC(C)C	[R1]C(C)N	0.55	-1	0
[R1]C(=O)N1CCCC1C(=O)NCc2cccc(c2)Cl	[R1]CCC1CCCCC1	[R1]C(CC)N	0.5	-1	0
[R1]C(=O)N1CCCC1C(=O)NCc2cccc(c2)Cl	[R1]CCc1ccccc1	[R1]C(CC)N	0.74	-1	0
[R1]C(C(=O)N1CCCC1C(=O)NCc2cccc(c2)Cl)N	[R1]CC	[R1]C1CCCCC1	2.08	1	15
[R1]C(=O)N1CCCC1C(=O)NCc2cccc(c2)Cl	[R1]CCC1CCCCC1	[R1]C(C(C)C)N	0.92	-1	0
[R1]C(=O)N1CCCC1C(=O)NCc2cccc(c2)Cl	[R1]CCC1CCCCC1	[R1]C(C1CCCCC1)N	2.58	1	0
[R1]C(=O)N1CCCC1C(=O)NCc2cccc(c2)Cl	[R1]CCc1ccccc1	[R1]C(CC(C)(C)C)N	2.1	1	0
[R1]C(=O)N1CCCC1C(=O)NCc2cccc(c2)Cl	[R1]CCc1ccccc1	[R1]C(C1CCCC1)N	2.08	1	0
[R1]C(=O)N1CCCC1C(=O)NCc2cccc(c2)Cl	[R1]CCc1ccccc1	[R1]C(C1CCCCC1)N	2.82	1	0
[R1]C(=O)N1CCCC1C(=O)NCc2cccc(c2)Cl	[R1]CCc1ccccc1	[R1]C(CC1CCCCC1)N	2.71	1	0
[R1]C(C(=O)N1CCCC1C(=O)NCc2cccc(c2)Cl)N	[R1]C(C)C	[R1]CC(C)(C)C	0.94	-1	15
[R1]C(C(=O)N1CCCC1C(=O)NCc2cccc(c2)Cl)N	[R1]C(C)C	[R1]C1CCCC1	0.92	-1	15
[R1]C(C(=O)N1CCCC1C(=O)NCc2cccc(c2)Cl)N	[R1]C(C)C	[R1]CC(C)C	0.44	-1	15
[R1]C(C(=O)N1CCCC1C(=O)NCc2cccc(c2)Cl)N	[R1]C(C)(C)C	[R1]C(C)CC	0.23	-1	15
[R1]C(C(=O)N1CCCC1C(=O)NCc2cccc(c2)Cl)N	[R1]C(C)(C)C	[R1]CC(C)(C)C	0.35	-1	15
[R1]C(C(=O)N1CCCC1C(=O)NCc2cccc(c2)Cl)N	[R1]C(C)(C)C	[R1]C1CCCC1	0.33	-1	15
[R1]C(C(=O)N1CCCC1C(=O)NCc2cccc(c2)Cl)N	[R1]C(C)(C)C	[R1]CC1CCCCC1	0.96	-1	15
[R1]C(=O)N1CCCC1C(=O)NCc2cccc(c2)Cl	[R1]CCC(C)C	[R1]C(C(C)(C)C)N	2.16	1	0
[R1]C(C(=O)N1CCCC1C(=O)NCc2cccc(c2)Cl)N	[R1]CC(C)C	[R1]C(C)(C)C	0.15	-1	15
[R1]C(C(=O)N1CCCC1C(=O)NCc2cccc(c2)Cl)N	[R1]C(C)CC	[R1]CC(C)(C)C	0.12	-1	15
[R1]C(C(=O)N1CCCC1C(=O)NCc2cccc(c2)Cl)N	[R1]C(C)CC	[R1]C1CCCC1	0.1	-1	15
[R1]C(C(=O)N1CCCC1C(=O)NCc2cccc(c2)Cl)N	[R1]C(C)CC	[R1]C1CCCCC1	0.84	-1	15
[R1]C(C(=O)N1CCCC1C(=O)NCc2cccc(c2)Cl)N	[R1]C(C)CC	[R1]CC1CCCCC1	0.73	-1	15
[R1]C(=O)N1CCCC1C(=O)NCc2cccc(c2)Cl	[R1]CCC(C)C	[R1]C(C(C)CC)N	2.39	1	0
[R1]C(C(=O)N1CCCC1C(=O)NCc2cccc(c2)Cl)N	[R1]CC(C)C	[R1]C(C)CC	0.38	-1	15
[R1]C(C(=O)N1CCCC1C(=O)NCc2cccc(c2)Cl)N	[R1]C1CCCC1	[R1]CC(C)(C)C	0.02	-1	15
[R1]C(C(=O)N1CCCC1C(=O)NCc2cccc(c2)Cl)N	[R1]CC(C)(C)C	[R1]C1CCCCC1	0.72	-1	15
[R1]C(=O)N1CCCC1C(=O)NCc2cccc(c2)Cl	[R1]CCC(C)C	[R1]C(CC(C)(C)C)N	2.51	1	0
[R1]C(C(=O)N1CCCC1C(=O)NCc2cccc(c2)Cl)N	[R1]C1CCCC1	[R1]CC1CCCCC1	0.63	-1	15
[R1]C(=O)N1CCCC1C(=O)NCc2cccc(c2)Cl	[R1]CCC(C)C	[R1]C(C1CCCC1)N	2.49	1	0
[R1]C(C(=O)N1CCCC1C(=O)NCc2cccc(c2)Cl)N	[R1]CC(C)C	[R1]C1CCCC1	0.48	-1	15
[R1]C(C(=O)N1CCCC1C(=O)NCc2cccc(c2)Cl)N	[R1]CC1CCCCC1	[R1]C1CCCCC1	0.11	-1	15
[R1]C(=O)N1CCCC1C(=O)NCc2cccc(c2)Cl	[R1]CCC(C)C	[R1]C(C1CCCCC1)N	3.23	1	0
[R1]C(=O)N1CCCC1C(=O)NCc2ccc(cc2)C(=N)N	[R1]C	[R1]C(CC)N	2.53	1	2
[R1]C(=O)N1CCCC1C(=O)NCc2ccc(cc2)C(=N)N	[R1]C	[R1]C(C(C)C)N	3.03	1	2
[R1]C(=O)N1CCCC1C(=O)NCc2ccc(cc2)C(=N)N	[R1]C	[R1]C(C(C)(C)C)N	2.57	1	2
[R1]C(=O)N1CCCC1C(=O)NCc2ccc(cc2)C(=N)N	[R1]C	[R1]C(C(C)CC)N	3.45	1	2
[R1]C(=O)N1CCCC1C(=O)NCc2ccc(cc2)C(=N)N	[R1]C	[R1]C(CC(C)(C)C)N	3.71	1	2
[R1]C(=O)N1CCCC1C(=O)NCc2ccc(cc2)C(=N)N	[R1]C	[R1]C(C1CCCCC1)N	3.57	1	2
[R1]C(=O)N1CCCC1C(=O)NCc2ccc(cc2)C(=N)N	[R1]C	[R1]C(CC(C)C)N	3.75	1	2
[R1]C(=O)N1CCCC1C(=O)NCc2ccc(cc2)C(=N)N	[R1]CC	[R1]C(CC)N	2.15	1	2
[R1]C(=O)N1CCCC1C(=O)NCc2ccc(cc2)C(=N)N	[R1]CC	[R1]C(C(C)C)N	2.65	1	2
[R1]C(=O)N1CCCC1C(=O)NCc2ccc(cc2)C(=N)N	[R1]CC	[R1]C(C(C)(C)C)N	2.19	1	2
[R1]C(=O)N1CCCC1C(=O)NCc2ccc(cc2)C(=N)N	[R1]CC	[R1]C(C(C)CC)N	3.07	1	2
[R1]C(=O)N1CCCC1C(=O)NCc2ccc(cc2)C(=N)N	[R1]CC	[R1]C(CC(C)(C)C)N	3.33	1	2
[R1]C(=O)N1CCCC1C(=O)NCc2ccc(cc2)C(=N)N	[R1]CC	[R1]C(C1CCCCC1)N	3.19	1	2
[R1]C(=O)N1CCCC1C(=O)NCc2ccc(cc2)C(=N)N	[R1]CC	[R1]C(CC(C)C)N	3.37	1	2
[R1]C(=O)N1CCCC1C(=O)NCc2cccc(c2)Cl	[R1]CCC(C)C	[R1]C(CC1CCCCC1)N	3.12	1	0
[R1]C(=O)N1CCCC1C(=O)NCc2ccc(cc2)C(=N)N	[R1]CCC	[R1]C(C)N	0.76	-1	2
[R1]C(=O)N1CCCC1C(=O)NCc2ccc(cc2)C(=N)N	[R1]CCC	[R1]C(C(C)C)N	2.01	1	2
[R1]C(=O)N1CCCC1C(=O)NCc2ccc(cc2)C(=N)N	[R1]CCC	[R1]C(C(C)CC)N	2.43	1	2
[R1]C(=O)N1CCCC1C(=O)NCc2ccc(cc2)C(=N)N	[R1]CCC	[R1]C(CC(C)(C)C)N	2.69	1	2
[R1]C(=O)N1CCCC1C(=O)NCc2ccc(cc2)C(=N)N	[R1]CCC	[R1]C(C1CCCCC1)N	2.55	1	2
[R1]C(=O)N1CCCC1C(=O)NCc2ccc(cc2)C(=N)N	[R1]CCC	[R1]C(CC(C)C)N	2.73	1	2
[R1]C(=O)N1CCCC1C(=O)NCc2ccc(cc2)C(=N)N	[R1]CC(C)CC	[R1]C(C)N	0.14	-1	2
[R1]C(=O)N1CCCC1C(=O)NCc2ccc(cc2)C(=N)N	[R1]CC(C)CC	[R1]C(CC)N	0.89	-1	2
[R1]C(=O)N1CCCC1C(=O)NCc2ccc(cc2)C(=N)N	[R1]CC(C)CC	[R1]C(C(C)(C)C)N	0.93	-1	2
[R1]C(=O)N1CCCC1C(=O)NCc2ccc(cc2)C(=N)N	[R1]CC(C)CC	[R1]C(CC(C)(C)C)N	2.07	1	2
[R1]C(=O)N1CCCC1C(=O)NCc2ccc(cc2)C(=N)N	[R1]CC(C)CC	[R1]C(CC(C)C)N	2.11	1	2
[R1]C(=O)N1CCCC1C(=O)NCc2ccc(cc2)C(=N)N	[R1]CC(C)C	[R1]C(C)N	0.59	-1	2
[R1]C(=O)N1CCCC1C(=O)NCc2ccc(cc2)C(=N)N	[R1]CC(C)C	[R1]C(C(C)CC)N	2.26	1	2
[R1]C(=O)N1CCCC1C(=O)NCc2ccc(cc2)C(=N)N	[R1]CC(C)C	[R1]C(CC(C)(C)C)N	2.52	1	2
[R1]C(=O)N1CCCC1C(=O)NCc2ccc(cc2)C(=N)N	[R1]CC(C)C	[R1]C(C1CCCCC1)N	2.38	1	2
[R1]C(=O)N1CCCC1C(=O)NCc2ccc(cc2)C(=N)N	[R1]CC(C)C	[R1]C(CC(C)C)N	2.56	1	2
[R1]C(=O)N1CCCC1C(=O)NCc2ccc(cc2)C(=N)N	[R1]C(C)N	[R1]CC(C)(C)C	0	-1	2
[R1]C(=O)N1CCCC1C(=O)NCc2ccc(cc2)C(=N)N	[R1]CC(C)(C)C	[R1]C(CC)N	0.75	-1	2
[R1]C(=O)N1CCCC1C(=O)NCc2ccc(cc2)C(=N)N	[R1]CC1CCCC1	[R1]C(C)N	0.24	-1	2
[R1]C(=O)N1CCCC1C(=O)NCc2ccc(cc2)C(=N)N	[R1]CC1CCCC1	[R1]C(CC)N	0.99	-1	2
[R1]C(=O)N1CCCC1C(=O)NCc2ccc(cc2)C(=N)N	[R1]CC1CCCC1	[R1]C(CC(C)(C)C)N	2.17	1	2
[R1]C(=O)N1CCCC1C(=O)NCc2ccc(cc2)C(=N)N	[R1]CC1CCCC1	[R1]C(C1CCCCC1)N	2.03	1	2
[R1]C(=O)N1CCCC1C(=O)NCc2ccc(cc2)C(=N)N	[R1]CC1CCCC1	[R1]C(CC(C)C)N	2.21	1	2
[R1]C(=O)N1CCCC1C(=O)NCc2ccc(cc2)C(=N)N	[R1]CC1CCCCC1	[R1]C(C)N	0.4	-1	2
[R1]C(=O)N1CCCC1C(=O)NCc2ccc(cc2)C(=N)N	[R1]CC1CCCCC1	[R1]C(C(C)CC)N	2.07	1	2
[R1]C(=O)N1CCCC1C(=O)NCc2ccc(cc2)C(=N)N	[R1]CC1CCCCC1	[R1]C(CC(C)(C)C)N	2.33	1	2
[R1]C(=O)N1CCCC1C(=O)NCc2ccc(cc2)C(=N)N	[R1]CC1CCCCC1	[R1]C(CC(C)C)N	2.37	1	2
[R1]C(=O)N1CCCC1C(=O)NCc2ccc(cc2)C(=N)N	[R1]CCC1CCCC1	[R1]C(C)N	0.1	-1	2
[R1]C(=O)N1CCCC1C(=O)NCc2ccc(cc2)C(=N)N	[R1]CCC1CCCC1	[R1]C(CC)N	0.85	-1	2
[R1]C(=O)N1CCCC1C(=O)NCc2ccc(cc2)C(=N)N	[R1]CCC1CCCC1	[R1]C(C(C)(C)C)N	0.89	-1	2
[R1]C(=O)N1CCCC1C(=O)NCc2ccc(cc2)C(=N)N	[R1]CCC1CCCC1	[R1]C(CC(C)(C)C)N	2.03	1	2
[R1]C(=O)N1CCCC1C(=O)NCc2ccc(cc2)C(=N)N	[R1]CCC1CCCC1	[R1]C(CC(C)C)N	2.07	1	2
[R1]C(=O)N1CCCC1C(=O)NCc2ccc(cc2)C(=N)N	[R1]CCC1CCCCC1	[R1]C(C)N	0.1	-1	2
[R1]C(=O)N1CCCC1C(=O)NCc2ccc(cc2)C(=N)N	[R1]CCC1CCCCC1	[R1]C(CC)N	0.85	-1	2
[R1]C(=O)N1CCCC1C(=O)NCc2ccc(cc2)C(=N)N	[R1]CCC1CCCCC1	[R1]C(C(C)(C)C)N	0.89	-1	2
[R1]C(=O)N1CCCC1C(=O)NCc2ccc(cc2)C(=N)N	[R1]CCC1CCCCC1	[R1]C(CC(C)(C)C)N	2.03	1	2
[R1]C(=O)N1CCCC1C(=O)NCc2ccc(cc2)C(=N)N	[R1]CCC1CCCCC1	[R1]C(CC(C)C)N	2.07	1	2
[R1]C(=O)N1CCCC1C(=O)NCc2ccc(cc2)C(=N)N	[R1]C(C)N	[R1]CCc1ccccc1	0.36	-1	2
[R1]C(=O)N1CCCC1C(=O)NCc2ccc(cc2)C(=N)N	[R1]CCc1ccccc1	[R1]C(CC)N	0.39	-1	2
[R1]C(=O)N1CCCC1C(=O)NCc2ccc(cc2)C(=N)N	[R1]CCc1ccccc1	[R1]C(C(C)C)N	0.89	-1	2
[R1]C(=O)N1CCCC1C(=O)NCc2ccc(cc2)C(=N)N	[R1]CCc1ccccc1	[R1]C(C(C)(C)C)N	0.43	-1	2
[R1]C(=O)N1CCCC1C(=O)NCc2ccc(cc2)C(=N)N	[R1]CCC(C)C	[R1]C(C)N	0.03	-1	2
[R1]C(=O)N1CCCC1C(=O)NCc2ccc(cc2)C(=N)N	[R1]CCC(C)C	[R1]C(CC)N	0.78	-1	2
[R1]C(=O)N1CCCC1C(=O)NCc2ccc(cc2)C(=N)N	[R1]CCC(C)C	[R1]C(C(C)(C)C)N	0.82	-1	2

## Sheet: Carbonic_anhydrase_II
core	sub1	sub2	dpot	class	MMS_id
[R1]CC(=O)NCCc1ccc(cc1)S(=O)(=O)N	[R1]c1ccc(cc1)Cl	[R1]c1ccccc1Br	0.95	-1	8
[R1]CC(=O)NCCc1ccc(cc1)S(=O)(=O)N	[R1]c1ccc(cc1)Cl	[R1]n1ccnc1[N+](=O)[O-]	0.13	-1	8
[R1]CC(=O)NCCc1ccc(cc1)S(=O)(=O)N	[R1]CCNC(=N)N	[R1]c1ccc(cc1)Cl	2.12	1	8
[R1]CC(=O)NCCc1ccc(cc1)S(=O)(=O)N	[R1]CS	[R1]c1ccc(cc1)Cl	0.57	-1	8
[R1]CC(=O)NCCc1ccc(cc1)S(=O)(=O)N	[R1]c1cccs1	[R1]c1ccc(cc1)Cl	0.91	-1	8
[R1]CC(=O)NCCc1ccc(cc1)S(=O)(=O)N	[R1]c1ccc(c(c1)Cl)O	[R1]c1ccc(cc1)Cl	0.45	-1	8
[R1]CN1C(=O)c2ccccc2S1(=O)=O	[R1]C#C	[R1]C(=O)C	0.58	-1	25
[R1]CN1C(=O)c2ccccc2S1(=O)=O	[R1]C=C	[R1]C(=O)C	0.31	-1	25
[R1]CN1C(=O)c2ccccc2S1(=O)=O	[R1]C(=NO)C	[R1]C(=O)C	0	-1	25
[R1]C(=O)CN1C(=O)c2ccccc2S1(=O)=O	[R1]O	[R1]C	3.27	1	45
[R1]CN1C(=O)c2ccccc2S1(=O)=O	[R1]C(=O)C	[R1]C=CC	0.06	-1	25
[R1]C(=O)CN1C(=O)c2ccccc2S1(=O)=O	[R1]C	[R1]NC	0.04	-1	45
[R1]CC(=O)Nc1ccc(cc1)S(=O)(=O)N	[R1]CC(=O)O	[R1]C#N	0.47	-1	0
[R1]CC(=O)Nc1ccc(cc1)S(=O)(=O)N	[R1]CC(=O)O	[R1]c1ccc(cc1)F	0.36	-1	0
[R1]CC(=O)Nc1ccc(cc1)S(=O)(=O)N	[R1]c1ccc(cc1)Cl	[R1]CC(=O)O	0.76	-1	0
[R1]C(=O)Nc1ccc(cc1)S(=O)(=O)N	[R1]c1ccccc1	[R1]CCC(=O)O	0.31	-1	3
[R1]C(=O)Nc1ccc(cc1)S(=O)(=O)N	[R1]C(F)(F)F	[R1]CCC(=O)O	0.86	-1	3
[R1]CCC(=O)Nc1ccc(cc1)S(=O)(=O)N	[R1]N1CCN(CC1)C	[R1]C(=O)O	0.96	-1	13
[R1]CCC(=O)Nc1ccc(cc1)S(=O)(=O)N	[R1]N1CCOCC1	[R1]C(=O)O	0.65	-1	13
[R1]CCC(=O)Nc1ccc(cc1)S(=O)(=O)N	[R1]N1CCC(CC1)C	[R1]C(=O)O	0.98	-1	13
[R1]CC(=O)Nc1ccc(cc1)S(=O)(=O)N	[R1]N1CCOCC1	[R1]CC(=O)O	0.68	-1	0
[R1]CCC(=O)Nc1ccc(cc1)S(=O)(=O)N	[R1]CN1CCOCC1	[R1]C(=O)O	0.76	-1	13
[R1]CCC(=O)Nc1ccc(cc1)S(=O)(=O)N	[R1]CN	[R1]C(=O)O	5.69	1	13
[R1]CCC(=O)Nc1ccc(cc1)S(=O)(=O)N	[R1]S	[R1]C(=O)O	0.17	-1	13
[R1]CC(=O)Nc1ccc(cc1)S(=O)(=O)N	[R1]c1ccccn1	[R1]CC(=O)O	0.58	-1	0
[R1]CC(=O)Nc1ccc(cc1)S(=O)(=O)N	[R1]c1cccs1	[R1]CC(=O)O	0.44	-1	0
[R1]CC(=O)Nc1ccc(cc1)S(=O)(=O)N	[R1]c1ccncc1	[R1]CC(=O)O	0.61	-1	0
[R1]CC(=O)Nc1ccc(cc1)S(=O)(=O)N	[R1]CC(=O)O	[R1]C(C)CC	0.25	-1	0
[R1]C(=O)Nc1ccc(cc1)S(=O)(=O)N	[R1]C(CC)CC	[R1]CCC(=O)O	2.19	1	3
[R1]CC(=O)Nc1ccc(cc1)S(=O)(=O)N	[R1]C(C)(C)C	[R1]CC(=O)O	2.28	1	0
[R1]Nc1ccc(cc1)S(=O)(=O)N	[R1]S(=O)(=O)N	[R1]CC(C)F	0.22	-1	52
[R1]c1ccc(cc1)S(=O)(=O)N	[R1]NS(=O)(=O)N	[R1]OCCN	0.16	-1	16
[R1]c1ccc(cc1)S(=O)(=O)N	[R1]NS(=O)(=O)N	[R1]OCCCN	0.42	-1	16
[R1]c1ccc(cc1)S(=O)(=O)N	[R1]NS(=O)(=O)N	[R1]OCC#C	0.52	-1	16
[R1]c1ccc(cc1)S(=O)(=O)N	[R1]NS(=O)(=O)N	[R1]OCC	0.62	-1	16
[R1]c1ccc(cc1)S(=O)(=O)N	[R1]NS(=O)(=O)N	[R1]OCCC	0.87	-1	16
[R1]c1ccc(cc1)S(=O)(=O)N	[R1]NS(=O)(=O)N	[R1]OCC=C	0.9	-1	16
[R1]c1ccc(cc1)S(=O)(=O)N	[R1]NS(=O)(=O)N	[R1]SCCO	0.66	-1	16
[R1]c1ccc(cc1)S(=O)(=O)N	[R1]NS(=O)(=O)N	[R1]C(=O)O	0.04	-1	16
[R1]c1ccc(cc1)S(=O)(=O)N	[R1]N=C=S	[R1]NS(=O)(=O)N	0.29	-1	16
[R1]c1ccc(cc1)NS(=O)(=O)N	[R1]S(=O)(=O)N	[R1]Br	0.62	-1	14
[R1]c1ccc(cc1)NS(=O)(=O)N	[R1]OC	[R1]S(=O)(=O)N	2.24	1	14
[R1]c1ccc(cc1)NS(=O)(=O)N	[R1]S(=O)(=O)N	[R1]C#N	0.78	-1	14
[R1]Nc1ccc(cc1)S(=O)(=O)N	[R1]C(=O)CC	[R1]S(=O)(=O)N	0.39	-1	52
[R1]Nc1ccc(cc1)S(=O)(=O)N	[R1]C(=O)C	[R1]S(=O)(=O)N	0.41	-1	52
[R1]Nc1ccc(cc1)S(=O)(=O)N	[R1]C(=O)C(C)C	[R1]S(=O)(=O)N	0.43	-1	52
[R1]Nc1ccc(cc1)S(=O)(=O)N	[R1]C(=O)CCC	[R1]S(=O)(=O)N	0.38	-1	52
[R1]c1ccc(cc1)S(=O)(=O)N	[R1]C(=O)NN	[R1]NS(=O)(=O)N	0.11	-1	16
[R1]c1ccc(cc1)S(=O)(=O)N	[R1]NS(=O)(=O)N	[R1]Br	0.07	-1	16
[R1]c1ccc(cc1)S(=O)(=O)N	[R1]N(C)N	[R1]NS(=O)(=O)N	0.5	-1	16
[R1]Nc1ccc(cc1)S(=O)(=O)N	[R1]S(=O)(=O)N	[R1]C(=O)CCS	0.55	-1	52
[R1]c1ccc(cc1)S(=O)(=O)N	[R1]NS(=O)(=O)N	[R1]N=[N+]=N	0.31	-1	16
[R1]c1ccc(cc1)S(=O)(=O)N	[R1]CCC(=O)O	[R1]NS(=O)(=O)N	0.71	-1	16
[R1]CCc1ccc(cc1)S(=O)(=O)N	[R1]C(=O)O	[R1]NS(=O)(=O)N	0.89	-1	22
[R1]CCc1ccc(cc1)S(=O)(=O)N	[R1]C(=O)CCCN	[R1]NS(=O)(=O)N	5.38	1	22
[R1]Nc1ccc(cc1)S(=O)(=O)Nc2ccc(cc2)S(=O)(=O)N	[R1]S(=O)(=O)N	[R1]C(=O)N	0.35	-1	27
[R1]Nc1ccc(cc1)S(=O)(=O)Nc2ccc(cc2)S(=O)(=O)N	[R1]S(=O)(=O)N	[R1]C(=NCCN(C)C)S	0.34	-1	27
[R1]c1ccc(cc1)S(=O)(=O)Nc2ccc(cc2)S(=O)(=O)N	[R1]C(C)(C)C	[R1]NS(=O)(=O)N	0.83	-1	63
[R1]Nc1ccc(cc1)S(=O)(=O)Nc2ccc(cc2)S(=O)(=O)N	[R1]C(=O)CCCN	[R1]S(=O)(=O)N	6.6	1	27
[R1]c1ccc(cc1)S(=O)(=O)Nc2nnc(s2)S(=O)(=O)N	[R1]NS(=O)(=O)N	[R1][n+]1ccccc1	2.55	1	65
[R1]Nc1ccc(cc1)S(=O)(=O)Nc2nnc(s2)S(=O)(=O)N	[R1]S(=O)(=O)N	[R1]C(=O)CCC(=O)O	0.88	-1	67
[R1]Nc1ccc(cc1)S(=O)(=O)Nc2nnc(s2)S(=O)(=O)N	[R1]S(=O)(=O)N	[R1]C(=Nc1ccccc1F)S	2.15	1	67
[R1]c1ccc(cc1)S(=O)(=O)Nc2nnc(s2)S(=O)(=O)N	[R1]NS(=O)(=O)N	[R1]C(C)(C)C	0.67	-1	65
[R1]CCc1ccc(cc1)S(=O)(=O)N	[R1]C(=O)O	[R1]NC(=N)N	0.74	-1	22
[R1]CCc1ccc(cc1)S(=O)(=O)N	[R1]C(=O)CCCN	[R1]NC(=N)N	5.23	1	22
[R1]Nc1ccc(cc1)S(=O)(=O)N	[R1]CC=C	[R1]C(=O)CC#N	2.58	1	52
[R1]c1ccc(cc1)S(=O)(=O)N	[R1]NCC=C	[R1]OCC	2.01	1	16
[R1]c1ccc(cc1)S(=O)(=O)N	[R1]NCC=C	[R1]OCCC	2.26	1	16
[R1]c1ccc(cc1)S(=O)(=O)N	[R1]NCC=C	[R1]OCC=C	2.29	1	16
[R1]c1ccc(cc1)S(=O)(=O)N	[R1]NCC=C	[R1]SCCO	2.05	1	16
[R1]Nc1ccc(cc1)S(=O)(=O)N	[R1]CC=C	[R1]C(=O)C	0.98	-1	52
[R1]Nc1ccc(cc1)S(=O)(=O)N	[R1]CC=C	[R1]C(=O)C(C)C	0.96	-1	52
[R1]c1ccc(cc1)S(=O)(=O)N	[R1]NCC=C	[R1]N(C)N	0.89	-1	16
[R1]c1ccc(cc1)S(=O)(=O)N	[R1]NCC=C	[R1]CCC(=O)O	0.68	-1	16
[R1]c1ccc(cc1)S(=O)(=O)N	[R1]NCC=C	[R1]OCCCC	2.51	1	16
[R1]c1ccc(cc1)NC(=O)NCc2ccccc2	[R1]OS(=O)(=O)N	[R1]NS(=O)(=O)N	2.05	1	39
[R1]c1ccc(cc1)NC(=O)NCc2ccccc2	[R1]S(=O)(=O)N	[R1]NS(=O)(=O)N	2.95	1	39
[R1]Nc1ccc(cc1)S(=O)(=O)N	[R1]CC(C)F	[R1]C(=O)CC#N	0.97	-1	52
[R1]c1ccc(cc1)S(=O)(=O)N	[R1]OCCN	[R1]NCC(C)F	0.06	-1	16
[R1]c1ccc(cc1)S(=O)(=O)N	[R1]NCC(C)F	[R1]OCCCN	0.2	-1	16
[R1]c1ccc(cc1)S(=O)(=O)N	[R1]NCC(C)F	[R1]OCC#C	0.3	-1	16
[R1]c1ccc(cc1)S(=O)(=O)N	[R1]NCC(C)F	[R1]OCC	0.4	-1	16
[R1]c1ccc(cc1)S(=O)(=O)N	[R1]NCC(C)F	[R1]OCCC	0.65	-1	16
[R1]c1ccc(cc1)S(=O)(=O)N	[R1]NCC(C)F	[R1]OCC=C	0.68	-1	16
[R1]c1ccc(cc1)S(=O)(=O)N	[R1]NCC(C)F	[R1]SCCO	0.44	-1	16
[R1]c1ccc(cc1)S(=O)(=O)N	[R1]C(=O)O	[R1]NCC(C)F	0.18	-1	16
[R1]c1ccc(cc1)S(=O)(=O)N	[R1]N=C=S	[R1]NCC(C)F	0.51	-1	16
[R1]Nc1ccc(cc1)S(=O)(=O)N	[R1]C(=O)CC	[R1]CC(C)F	0.61	-1	52
[R1]Nc1ccc(cc1)S(=O)(=O)N	[R1]C(=O)C	[R1]CC(C)F	0.63	-1	52
[R1]Nc1ccc(cc1)S(=O)(=O)N	[R1]C(=O)C(C)C	[R1]CC(C)F	0.65	-1	52
[R1]Nc1ccc(cc1)S(=O)(=O)N	[R1]C(=O)CCC	[R1]CC(C)F	0.6	-1	52
[R1]c1ccc(cc1)S(=O)(=O)N	[R1]C(=O)NN	[R1]NCC(C)F	0.33	-1	16
[R1]c1ccc(cc1)S(=O)(=O)N	[R1]Br	[R1]NCC(C)F	0.15	-1	16
[R1]c1ccc(cc1)S(=O)(=O)N	[R1]N(C)N	[R1]NCC(C)F	0.72	-1	16
[R1]Nc1ccc(cc1)S(=O)(=O)N	[R1]S(=O)(=O)C	[R1]CC(C)F	0.05	-1	52
[R1]Nc1ccc(cc1)S(=O)(=O)N	[R1]CC(C)F	[R1]C(=O)CCS	0.33	-1	52
[R1]c1ccc(cc1)S(=O)(=O)N	[R1]NCC(C)F	[R1]N=[N+]=N	0.09	-1	16
[R1]c1ccc(cc1)S(=O)(=O)N	[R1]CCC(=O)O	[R1]NCC(C)F	0.93	-1	16
[R1]c1ccc(cc1)S(=O)(=O)N	[R1]NCC(C)F	[R1]OCCCC	0.9	-1	16
[R1]CC(=O)Nc1ccc(cc1)S(=O)(=O)N	[R1]c1ccc(cc1)F	[R1]C#N	0.11	-1	0
[R1]CC(=O)Nc1ccc(cc1)S(=O)(=O)N	[R1]C#N	[R1]c1ccccc1Br	0.81	-1	0
[R1]C(=O)Nc1ccc(cc1)S(=O)(=O)N	[R1]c1ccccc1	[R1]CC#N	0.78	-1	3
[R1]CC(=O)Nc1ccc(cc1)S(=O)(=O)N	[R1]CCN	[R1]C#N	6.16	1	0
[R1]CC(=O)Nc1ccc(cc1)S(=O)(=O)N	[R1]CS	[R1]C#N	0.64	-1	0
[R1]CC(=O)Nc1ccc(cc1)S(=O)(=O)N	[R1]c1cccs1	[R1]C#N	0.91	-1	0
[R1]CC(=O)Nc1ccc(cc1)S(=O)(=O)N	[R1]C(C)CC	[R1]C#N	0.22	-1	0
[R1]C(=O)Nc1ccc(cc1)S(=O)(=O)N	[R1]C(CC)CC	[R1]CC#N	2.66	1	3
[R1]CC(=O)Nc1ccc(cc1)S(=O)(=O)N	[R1]C(C)(C)C	[R1]C#N	2.75	1	0
[R1]c1ccc(cc1)NC(=O)NCc2ccccc2	[R1]S(=O)(=O)N	[R1]OS(=O)(=O)N	0.9	-1	39
[R1]CC(=O)Nc1ccc(cc1Br)S(=O)(=O)N	[R1]c1ccc(cc1)Cl	[R1]c1ccccc1Br	0.07	-1	15
[R1]CC(=O)Nc1ccc(cc1Br)S(=O)(=O)N	[R1]CCN	[R1]c1ccc(cc1)Cl	7.55	1	15
[R1]CC(=O)Nc1ccc(cc1Br)S(=O)(=O)N	[R1]CCN	[R1]c1ccccc1Br	7.62	1	15
[R1]CC(=O)NCc1ccc(cc1)S(=O)(=O)N	[R1]c1cccs1	[R1]c1ccc(cc1)F	0.75	-1	34
[R1]CC(=O)NCc1ccc(cc1)S(=O)(=O)N	[R1]c1ccc(cc1)Cl	[R1]c1ccccc1Br	0.02	-1	34
[R1]CC(=O)NCc1ccc(cc1)S(=O)(=O)N	[R1]CCNC(=N)N	[R1]c1ccc(cc1)Cl	2.76	1	34
[R1]CC(=O)NCc1ccc(cc1)S(=O)(=O)N	[R1]CCNC(=N)N	[R1]c1ccccc1Br	2.78	1	34
[R1]CC(=O)NCCc1ccc(cc1)S(=O)(=O)N	[R1]c1ccc(cc1)F	[R1]c1ccccc1Br	0.72	-1	8
[R1]CC(=O)NCCc1ccc(cc1)S(=O)(=O)N	[R1]n1ccnc1[N+](=O)[O-]	[R1]c1ccc(cc1)F	0.1	-1	8
[R1]CC(=O)NCCc1ccc(cc1)S(=O)(=O)N	[R1]CCNC(=N)N	[R1]c1ccc(cc1)F	2.35	1	8
[R1]CC(=O)NCCc1ccc(cc1)S(=O)(=O)N	[R1]CS	[R1]c1ccc(cc1)F	0.8	-1	8
[R1]CC(=O)NCCc1ccc(cc1)S(=O)(=O)N	[R1]c1ccc(c(c1)Cl)O	[R1]c1ccc(cc1)F	0.68	-1	8
[R1]CC(=O)NCCc1ccc(cc1)S(=O)(=O)N	[R1]n1ccnc1[N+](=O)[O-]	[R1]c1ccccc1Br	0.82	-1	8
[R1]CC(=O)NCCc1ccc(cc1)S(=O)(=O)N	[R1]CCNC(=N)N	[R1]c1ccccc1Br	3.07	1	8
[R1]CC(=O)NCCc1ccc(cc1)S(=O)(=O)N	[R1]c1ccncc1	[R1]c1ccccc1Br	2.13	1	8
[R1]CC(=O)NCCc1ccc(cc1)S(=O)(=O)N	[R1]c1ccc(cc1)OC	[R1]c1ccccc1Br	0.05	-1	8
[R1]CC(=O)Nc1ccc(cc1)S(=O)(=O)N	[R1]c1ccc(cc1)F	[R1]c1ccccc1Br	0.92	-1	0
[R1]CC(=O)Nc1ccc(cc1)S(=O)(=O)N	[R1]CCN	[R1]c1ccc(cc1)F	6.05	1	0
[R1]CC(=O)Nc1ccc(cc1)S(=O)(=O)N	[R1]CS	[R1]c1ccc(cc1)F	0.53	-1	0
[R1]CC(=O)Nc1ccc(cc1)S(=O)(=O)N	[R1]c1ccccn1	[R1]c1ccc(cc1)F	0.94	-1	0
[R1]CC(=O)Nc1ccc(cc1)S(=O)(=O)N	[R1]c1cccs1	[R1]c1ccc(cc1)F	0.8	-1	0
[R1]CC(=O)Nc1ccc(cc1)S(=O)(=O)N	[R1]c1ccncc1	[R1]c1ccc(cc1)F	0.97	-1	0
[R1]CC(=O)Nc1ccc(cc1)S(=O)(=O)N	[R1]C(C)CC	[R1]c1ccc(cc1)F	0.11	-1	0
[R1]CC(=O)Nc1ccc(cc1)S(=O)(=O)N	[R1]C(C)(C)C	[R1]c1ccc(cc1)F	2.64	1	0
[R1]CC(=O)Nc1ccc(cc1)S(=O)(=O)N	[R1]c1ccc(cc1)Cl	[R1]c1ccccc1Br	2.04	1	0
[R1]CC(=O)Nc1ccc(cc1)S(=O)(=O)N	[R1]C	[R1]c1ccc(cc1)Cl	0.35	-1	0
[R1]CC(=O)Nc1ccc(cc1)S(=O)(=O)N	[R1]CC	[R1]c1ccc(cc1)Cl	0.34	-1	0
[R1]CC(=O)Nc1ccc(cc1)S(=O)(=O)N	[R1]CCC	[R1]c1ccc(cc1)Cl	0.31	-1	0
[R1]CC(=O)Nc1ccc(cc1)S(=O)(=O)N	[R1]c1ccc(cc1)Cl	[R1]CN1CCOCC1	0.11	-1	0
[R1]CC(=O)Nc1ccc(cc1)S(=O)(=O)N	[R1]c1ccc(cc1)Cl	[R1]N1CCOCC1	0.08	-1	0
[R1]CC(=O)Nc1ccc(cc1)S(=O)(=O)N	[R1]CCN	[R1]c1ccc(cc1)Cl	4.93	1	0
[R1]CC(=O)Nc1ccc(cc1)S(=O)(=O)N	[R1]c1ccc(cc1)Cl	[R1]CS	0.59	-1	0
[R1]CC(=O)Nc1ccc(cc1)S(=O)(=O)N	[R1]c1ccc(cc1)Cl	[R1]c1ccccn1	0.18	-1	0
[R1]CC(=O)Nc1ccc(cc1)S(=O)(=O)N	[R1]c1ccc(cc1)Cl	[R1]c1cccs1	0.32	-1	0
[R1]CC(=O)Nc1ccc(cc1)S(=O)(=O)N	[R1]c1ccc(cc1)Cl	[R1]c1ccncc1	0.15	-1	0
[R1]CC(=O)Nc1ccc(cc1)S(=O)(=O)N	[R1]C	[R1]c1ccccc1Br	2.39	1	0
[R1]CC(=O)Nc1ccc(cc1)S(=O)(=O)N	[R1]CC	[R1]c1ccccc1Br	2.38	1	0
[R1]CC(=O)Nc1ccc(cc1)S(=O)(=O)N	[R1]CCC	[R1]c1ccccc1Br	2.35	1	0
[R1]CC(=O)Nc1ccc(cc1)S(=O)(=O)N	[R1]CCN	[R1]c1ccccc1Br	6.97	1	0
[R1]CC(=O)Nc1ccc(cc1)S(=O)(=O)N	[R1]C(C)(C)C	[R1]c1ccccc1Br	3.56	1	0
[R1]CC(=O)Nc1ccc(cc1F)S(=O)(=O)N	[R1]c1ccc(cc1)F	[R1]c1ccccc1Br	0.66	-1	9
[R1]CC(=O)Nc1ccc(cc1F)S(=O)(=O)N	[R1]CCN	[R1]c1ccc(cc1)F	7.06	1	9
[R1]CC(=O)Nc1ccc(cc1F)S(=O)(=O)N	[R1]CS	[R1]c1ccc(cc1)F	0.05	-1	9
[R1]CC(=O)Nc1ccc(cc1F)S(=O)(=O)N	[R1]c1ccc(cc1)Cl	[R1]c1ccccc1Br	0.56	-1	9
[R1]CC(=O)Nc1ccc(cc1F)S(=O)(=O)N	[R1]CCN	[R1]c1ccc(cc1)Cl	7.16	1	9
[R1]CC(=O)Nc1ccc(cc1F)S(=O)(=O)N	[R1]CS	[R1]c1ccc(cc1)Cl	0.15	-1	9
[R1]CC(=O)Nc1ccc(cc1F)S(=O)(=O)N	[R1]CCN	[R1]c1ccccc1Br	7.72	1	9
[R1]CC(=O)Nc1ccc(cc1F)S(=O)(=O)N	[R1]CS	[R1]c1ccccc1Br	0.71	-1	9
[R1]CC(=O)Nc1ccc(cc1F)S(=O)(=O)N	[R1]c1cccs1	[R1]c1ccccc1Br	2.31	1	9
[R1]CC(=O)Nc1ccc(cc1Cl)S(=O)(=O)N	[R1]CCN	[R1]c1ccc(cc1)F	6.53	1	17
[R1]CC(=O)Nc1ccc(cc1Cl)S(=O)(=O)N	[R1]c1ccc(cc1)F	[R1]CS	0.03	-1	17
[R1]CC(=O)Nc1ccc(cc1Cl)S(=O)(=O)N	[R1]c1cccs1	[R1]c1ccc(cc1)F	0.72	-1	17
[R1]CC(=O)Nc1ccc(cc1Cl)S(=O)(=O)N	[R1]c1ccc(cc1)Cl	[R1]c1ccccc1Br	0.9	-1	17
[R1]CC(=O)Nc1ccc(cc1Cl)S(=O)(=O)N	[R1]CCN	[R1]c1ccc(cc1)Cl	6.65	1	17
[R1]CC(=O)Nc1ccc(cc1Cl)S(=O)(=O)N	[R1]CS	[R1]c1ccc(cc1)Cl	0.09	-1	17
[R1]CC(=O)Nc1ccc(cc1Cl)S(=O)(=O)N	[R1]c1cccs1	[R1]c1ccc(cc1)Cl	0.84	-1	17
[R1]CC(=O)Nc1ccc(cc1Cl)S(=O)(=O)N	[R1]CCN	[R1]c1ccccc1Br	7.55	1	17
[R1]CC(=O)Nc1ccc(cc1Cl)S(=O)(=O)N	[R1]CS	[R1]c1ccccc1Br	0.99	-1	17
[R1]CC(=O)Nc1ccc(cc1Br)S(=O)(=O)N	[R1]CCN	[R1]c1ccc(cc1)F	6.57	1	15
[R1]CC(=O)Nc1ccc(cc1Br)S(=O)(=O)N	[R1]c1cccs1	[R1]c1ccc(cc1)F	0.77	-1	15
[R1]CC(=O)Nc1nnc(s1)S(=O)(=O)N	[R1]CC(=O)O	[R1]N1CCOCC1	0.96	-1	29
[R1]CCC(=O)Nc1nnc(s1)S(=O)(=O)N	[R1]C(=O)O	[R1]N1CCN(CC1)C	0.63	-1	10
[R1]C(=O)Nc1nnc(s1)S(=O)(=O)N	[R1]CCC(=O)O	[R1]c1ccco1	0.13	-1	57
[R1]CCC(=O)Nc1nnc(s1)S(=O)(=O)N	[R1]NC(=O)CCCN	[R1]C(=O)O	7.39	1	10
[R1]CCC(=O)Nc1nnc(s1)S(=O)(=O)N	[R1]CN	[R1]C(=O)O	7.19	1	10
[R1]CCC(=O)Nc1nnc(s1)S(=O)(=O)N	[R1]S	[R1]C(=O)O	0.05	-1	10
[R1]CC(=O)Nc1nnc(s1)S(=O)(=O)N	[R1]c1ccccc1	[R1]CC(=O)O	0.8	-1	29
[R1]CC(=O)Nc1nnc(s1)S(=O)(=O)N	[R1]c1cccs1	[R1]CC(=O)O	0.8	-1	29
[R1]c1ccc(c(c1)O)C(=O)O	[R1]N	[R1]O	2.4	1	37
[R1]c1ccc(c(c1)O)C(=O)O	[R1]S(=O)(=O)O	[R1]O	2.34	1	37
[R1]CC(=O)NCCc1ccc(cc1)S(=O)(=O)N	[R1]CCNC(=N)N	[R1]n1ccnc1[N+](=O)[O-]	2.25	1	8
[R1]CC(=O)NCCc1ccc(cc1)S(=O)(=O)N	[R1]CS	[R1]n1ccnc1[N+](=O)[O-]	0.7	-1	8
[R1]CC(=O)NCCc1ccc(cc1)S(=O)(=O)N	[R1]c1ccc(c(c1)Cl)O	[R1]n1ccnc1[N+](=O)[O-]	0.58	-1	8
[R1]CC(=O)NCCc1ccc(cc1)S(=O)(=O)N	[R1]n1ccnc1[N+](=O)[O-]	[R1]c1ccc(cc1)OC	0.77	-1	8
[R1]CSc1cc(c(cc1S(=O)(=O)NC(=N)NNc2ccc(cc2)S(=O)(=O)N)C)Cl	[R1]c1cccc(c1)C(F)(F)F	[R1]c1ccc(cc1)C(F)(F)F	0.43	-1	47
[R1]CSc1cc(c(cc1S(=O)(=O)NC(=N)NNc2ccc(cc2)S(=O)(=O)N)C)Cl	[R1]c1cccc2c1cccc2	[R1]c1cccc(c1)C(F)(F)F	0.94	-1	47
[R1]CSc1cc(c(cc1S(=O)(=O)NC(=N)NNc2ccc(cc2)S(=O)(=O)N)C)Cl	[R1]c1cc(=O)[nH]c2c1cccc2	[R1]c1cccc(c1)C(F)(F)F	0.96	-1	47
[R1]CSc1cc(c(cc1S(=O)(=O)NC(=N)NCc2ccc(cc2)S(=O)(=O)N)C)Cl	[R1]c1cccc(c1)C(F)(F)F	[R1]c1ccc(cc1)C(F)(F)F	0.56	-1	46
[R1]CSc1cc(c(cc1S(=O)(=O)NC(=N)NCc2ccc(cc2)S(=O)(=O)N)C)Cl	[R1]c1cccc2c1cccc2	[R1]c1cccc(c1)C(F)(F)F	0.81	-1	46
[R1]CSc1cc(c(cc1S(=O)(=O)NC(=N)NCc2ccc(cc2)S(=O)(=O)N)C)Cl	[R1]c1cc(=O)[nH]c2c1cccc2	[R1]c1cccc(c1)C(F)(F)F	0.88	-1	46
[R1]CSc1cc(c(cc1S(=O)(=O)NC(=N)NNc2ccc(cc2)S(=O)(=O)N)C)Cl	[R1]c1cc2c(cc1Cl)OCO2	[R1]c1ccc(cc1)C(F)(F)F	2.29	1	47
[R1]CSc1cc(c(cc1S(=O)(=O)NC(=N)NCc2ccc(cc2)S(=O)(=O)N)C)Cl	[R1]c1cc2c(cc1Cl)OCO2	[R1]c1ccc(cc1)C(F)(F)F	2.33	1	46
[R1]CSc1cc(c(cc1S(=O)(=O)NC(=N)NNc2ccc(cc2)S(=O)(=O)N)C)Cl	[R1]c1cc(=O)[nH]c2c1cccc2	[R1]c1cccc2c1cccc2	0.02	-1	47
[R1]CSc1cc(c(cc1S(=O)(=O)NC(=N)NNc2ccc(cc2)S(=O)(=O)N)C)Cl	[R1]c1cc2c(cc1Cl)OCO2	[R1]c1cccc2c1cccc2	0.92	-1	47
[R1]CSc1cc(c(cc1S(=O)(=O)NC(=N)NCc2ccc(cc2)S(=O)(=O)N)C)Cl	[R1]c1cc(=O)[nH]c2c1cccc2	[R1]c1cccc2c1cccc2	0.07	-1	46
[R1]CSc1cc(c(cc1S(=O)(=O)NC(=N)NCc2ccc(cc2)S(=O)(=O)N)C)Cl	[R1]c1cc2c(cc1Cl)OCO2	[R1]c1cccc2c1cccc2	0.96	-1	46
[R1]CSc1cc(c(cc1S(=O)(=O)NC(=N)NCc2ccc(cc2)S(=O)(=O)N)C)Cl	[R1]c1cc2c(cc1Cl)OCO2	[R1]c1cc(=O)[nH]c2c1cccc2	0.89	-1	46
[R1]CSc1cc(c(cc1S(=O)(=O)NC(=N)NNc2ccc(cc2)S(=O)(=O)N)C)Cl	[R1]c1cc2c(cc1Cl)OCO2	[R1]c1cc(=O)[nH]c2c1cccc2	0.9	-1	47
[R1]CSc1cc(c(cc1S(=O)(=O)NC(=N)NNc2ccc(cc2)S(=O)(=O)N)C)Cl	[R1]c1cc2c(cc1Cl)OCO2	[R1]c1ccccc1	2.24	1	47
[R1]CSc1cc(c(cc1S(=O)(=O)NC(=N)NCc2ccc(cc2)S(=O)(=O)N)C)Cl	[R1]c1cc2c(cc1Cl)OCO2	[R1]c1ccccc1	2.19	1	46
[R1]CN1C(=O)c2ccccc2S1(=O)=O	[R1]C#C	[R1]C=C	0.27	-1	25
[R1]CN1C(=O)c2ccccc2S1(=O)=O	[R1]C#C	[R1]C(=NO)C	0.58	-1	25
[R1]CN1C(=O)c2ccccc2S1(=O)=O	[R1]C(=O)O	[R1]C#C	2.69	1	25
[R1]CN1C(=O)c2ccccc2S1(=O)=O	[R1]CCC#N	[R1]C#C	0.9	-1	25
[R1]CN1C(=O)c2ccccc2S1(=O)=O	[R1]C#C	[R1]C=CC	0.64	-1	25
[R1]CN1C(=O)c2ccccc2S1(=O)=O	[R1]C#C	[R1]C(=O)NC	0.62	-1	25
[R1]CN1C(=O)c2ccccc2S1(=O)=O	[R1]C=C	[R1]C(=NO)C	0.31	-1	25
[R1]CN1C(=O)c2ccccc2S1(=O)=O	[R1]C(=O)O	[R1]C=C	2.96	1	25
[R1]CN1C(=O)c2ccccc2S1(=O)=O	[R1]C=C	[R1]C(=O)NC	0.35	-1	25
[R1]CN1C(=O)c2ccccc2S1(=O)=O	[R1]C(=O)O	[R1]C(=NO)C	3.27	1	25
[R1]CN1C(=O)c2ccccc2S1(=O)=O	[R1]C(=NO)C	[R1]C=CC	0.06	-1	25
[R1]CN1C(=O)c2ccccc2S1(=O)=O	[R1]C(=NO)C	[R1]C(=O)NC	0.04	-1	25
[R1]CN1C(=O)c2ccccc2S1(=O)=O	[R1]C(=O)O	[R1]C=CC	3.33	1	25
[R1]C(=O)CN1C(=O)c2ccccc2S1(=O)=O	[R1]O	[R1]NC	3.31	1	45
[R1]CN1C(=O)c2ccccc2S1(=O)=O	[R1]C(=O)OCC	[R1]CCC#N	0.24	-1	25
[R1]CN1C(=O)c2ccccc2S1(=O)=O	[R1]C(=O)NC	[R1]C=CC	0.02	-1	25
[R1]c1cn(nc1c2ccc(cc2)C)c3ccc(cc3)S(=O)(=O)N	[R1]C(=O)NN	[R1]c1[nH]c2ccccc2n1	0.6	-1	68
[R1]c1cn(nc1c2ccc(cc2)Br)c3ccc(cc3)S(=O)(=O)N	[R1]C(=O)NN	[R1]c1[nH]c2ccccc2n1	2.11	1	33
[R1]C(=O)c1cn(nc1c2ccc(cc2)Cl)c3ccc(cc3)S(=O)(=O)N	[R1]OC	[R1]NN	0.51	-1	60
[R1]c1cn(nc1c2ccc(cc2)F)c3ccc(cc3)S(=O)(=O)N	[R1]C(=O)N	[R1]c1[nH]c2ccccc2n1	0.42	-1	61
[R1]c1cn(nc1c2ccc(cc2)C)c3ccc(cc3)S(=O)(=O)N	[R1]C(=O)OC	[R1]c1[nH]c2ccccc2n1	2.15	1	68
[R1]c1cn(nc1c2ccc(cc2)Br)c3ccc(cc3)S(=O)(=O)N	[R1]C(=O)OC	[R1]c1[nH]c2ccccc2n1	2.47	1	33
[R1]C(=O)c1cn(nc1c2ccc(cc2)Cl)c3ccc(cc3)S(=O)(=O)N	[R1]OC	[R1]N	2.11	1	60
[R1]c1cn(nc1c2ccc(cc2)Cl)c3ccc(cc3)S(=O)(=O)N	[R1]C(=O)OC	[R1]c1[nH]c2ccccc2n1	2.36	1	64
[R1]c1cn(nc1c2ccc(cc2)F)c3ccc(cc3)S(=O)(=O)N	[R1]C(=O)OC	[R1]c1[nH]c2ccccc2n1	2.31	1	61
[R1]c1cn(nc1c2ccc(cc2)C)c3ccc(cc3)S(=O)(=O)N	[R1]C(=O)N	[R1]c1[nH]c2ccccc2n1	0.39	-1	68
[R1]c1cn(nc1c2ccc(cc2)Br)c3ccc(cc3)S(=O)(=O)N	[R1]C(=O)N	[R1]c1[nH]c2ccccc2n1	0.72	-1	33
[R1]c1cn(nc1c2ccc(cc2)Cl)c3ccc(cc3)S(=O)(=O)N	[R1]C(=O)N	[R1]c1[nH]c2ccccc2n1	0.25	-1	64
[R1]S(=O)(=O)c1ccc(cc1)Nc2nc3c(nn(c3nn2)C)C	[R1]NCCO	[R1]N1CCN(CC1)C	0.07	-1	11
[R1]S(=O)(=O)c1ccc(cc1)Nc2nc3c(nn(c3nn2)C)C	[R1]N1CCCNCC1	[R1]N1CCN(CC1)C	0.14	-1	11
[R1]S(=O)(=O)c1ccc(cc1)Nc2nc3c(nn(c3nn2)C)C	[R1]N1CCN(CC1)C	[R1]N1CCCC1	2.02	1	11
[R1]S(=O)(=O)c1ccc(cc1)Nc2nc3c(nn(c3nn2)C)C	[R1]N1CCN(CC1)C	[R1]N1CCCCC1	0.13	-1	11
[R1]S(=O)(=O)c1ccc(cc1)Nc2nc3c(nn(c3nn2)C)C	[R1]NCCN1CCOCC1	[R1]N1CCN(CC1)C	0.04	-1	11
[R1]S(=O)(=O)c1ccc(cc1)Nc2nc3c(nn(c3nn2)C)C	[R1]NCCO	[R1]N1CCNCC1	0.04	-1	11
[R1]S(=O)(=O)c1ccc(cc1)Nc2nc3c(nn(c3nn2)C)C	[R1]N1CCNCC1	[R1]N1CCCC1	2.05	1	11
[R1]S(=O)(=O)c1ccc(cc1)Nc2nc3c(nn(c3nn2)C)C	[R1]N1CCNCC1	[R1]N1CCCCC1	0.16	-1	11
[R1]S(=O)(=O)c1ccc(cc1)Nc2nc3c(nn(c3nn2)C)C	[R1]NCCN1CCOCC1	[R1]N1CCNCC1	0.01	-1	11
[R1]S(=O)(=O)c1ccc(cc1)Nc2nc3c(nn(c3nn2)C)C	[R1]N1CCCNCC1	[R1]NCCO	0.07	-1	11
[R1]S(=O)(=O)c1ccc(cc1)Nc2nc3c(nn(c3nn2)C)C	[R1]NCCO	[R1]N1CCCC1	2.09	1	11
[R1]S(=O)(=O)c1ccc(cc1)Nc2nc3c(nn(c3nn2)C)C	[R1]NCCO	[R1]N1CCCCC1	0.2	-1	11
[R1]S(=O)(=O)c1ccc(cc1)Nc2nc3c(nn(c3nn2)C)C	[R1]N1CCCNCC1	[R1]N1CCCC1	2.16	1	11
[R1]S(=O)(=O)c1ccc(cc1)Nc2nc3c(nn(c3nn2)C)C	[R1]N1CCCNCC1	[R1]N1CCCCC1	0.27	-1	11
[R1]S(=O)(=O)c1ccc(cc1)Nc2nc3c(nn(c3nn2)C)C	[R1]N1CCCNCC1	[R1]N	2.06	1	11
[R1]S(=O)(=O)c1ccc(cc1)Nc2nc3c(nn(c3nn2)C)C	[R1]N1CCCNCC1	[R1]NCCN1CCOCC1	0.1	-1	11
[R1]S(=O)(=O)c1ccc(cc1)Nc2nc3c(nn(c3nn2)C)C	[R1]NCCN	[R1]N1CCCC1	0.99	-1	11
[R1]S(=O)(=O)c1ccc(cc1)Nc2nc3c(nn(c3nn2)C)C	[R1]N	[R1]N1CCCC1	0.1	-1	11
[R1]S(=O)(=O)c1ccc(cc1)Nc2nc3c(nn(c3nn2)C)C	[R1]NCCN1CCOCC1	[R1]N1CCCC1	2.06	1	11
[R1]S(=O)(=O)c1ccc(cc1)Nc2nc3c(nn(c3nn2)C)C	[R1]N1CCCCC1	[R1]NCCN	0.9	-1	11
[R1]S(=O)(=O)c1ccc(cc1)Nc2nc3c(nn(c3nn2)C)C	[R1]NCCN1CCOCC1	[R1]N1CCCCC1	0.17	-1	11
[R1]c1ccc(cc1)CNc2ccc(cc2)S(=O)(=O)N	[R1]C(C)(C)C	[R1]OCc1ccccc1	0.97	-1	43
[R1]c1ccc(cc1)CNc2ccc(cc2)S(=O)(=O)N	[R1]O	[R1]C	2.57	1	43
[R1]c1ccc(cc1)CNc2ccc(cc2)S(=O)(=O)N	[R1]O	[R1]N(C)C	2.57	1	43
[R1]c1c(c(cn1c2ccc(cc2)S(=O)(=O)N)c3ccc(cc3)Br)C#N	[R1]N	[R1]N=COCC	0.15	-1	40
[R1]c1c(c(cn1c2ccc(cc2)S(=O)(=O)N)c3ccc(cc3)Br)C#N	[R1]N=C(C)S	[R1]N	0.1	-1	40
[R1]c1c(c(cn1c2ccc(cc2)S(=O)(=O)N)c3ccc(cc3)Br)C#N	[R1]NC(=S)Nc1ccc(cc1)OC	[R1]N=COCC	0.44	-1	40
[R1]c1c(c(cn1c2ccc(cc2)S(=O)(=O)N)c3ccc(cc3)Br)C#N	[R1]NC(=S)Nc1ccccc1	[R1]N=COCC	0.41	-1	40
[R1]c1c(c(cn1c2ccc(cc2)S(=O)(=O)N)c3ccc(cc3)Br)C#N	[R1]NC(=S)Nc1ccc(cc1)Br	[R1]N=COCC	0.46	-1	40
[R1]c1c(c(cn1c2ccc(cc2)S(=O)(=O)N)c3ccc(cc3)Br)C#N	[R1]NS(=O)(=O)c1ccccc1	[R1]N=COCC	2.26	1	40
[R1]c1c(c(cn1c2ccc(cc2)S(=O)(=O)N)c3ccc(cc3)Br)C#N	[R1]N=C(C)S	[R1]N=COCC	0.25	-1	40
[R1]c1c(c(cn1c2ccc(cc2)S(=O)(=O)N)c3ccc(cc3)Br)C#N	[R1]NC(=O)CC(=O)C	[R1]N=COCC	0.21	-1	40
[R1]c1c(c(cn1c2ccc(cc2)S(=O)(=O)N)c3ccc(cc3)Br)C#N	[R1]NC(=O)c1ccc(cc1)Br	[R1]N=COCC	0.14	-1	40
[R1]NCCCC(=O)NCCc1ccc(cc1)S(=O)(=O)N	[R1]C(=N)N	[R1]C(=O)OC(C)(C)C	0.97	-1	58
[R1]NCCCC(=O)NCCc1ccc(cc1)S(=O)(=O)N	[R1]C(=O)OC(C)(C)C	[R1]c1ccn(c(=O)n1)O	0.51	-1	58
[R1]CC(=O)NCc1ccc(cc1)S(=O)(=O)N	[R1]CCNC(=N)N	[R1]c1cccs1	0.95	-1	34
[R1]CC(=O)NCc1ccc(cc1)S(=O)(=O)N	[R1]CCNC(=N)N	[R1]c1ccccc1	0.94	-1	34
[R1]NCCCC(=O)NCCc1ccc(cc1)S(=O)(=O)N	[R1]C(=N)N	[R1]C(=O)Nc1ccccc1	2.24	1	58
[R1]CC(=O)NCCc1ccc(cc1)S(=O)(=O)N	[R1]CCNC(=N)N	[R1]c1ccncc1	0.94	-1	8
[R1]CC(=O)NCCc1ccc(cc1)S(=O)(=O)N	[R1]CCNC(=N)N	[R1]c1ccc(cc1)OC	3.02	1	8
[R1]CCCC(=O)Nc1ccc(cc1)S(=O)(=O)N	[R1]C	[R1]NC(=O)OC(C)(C)C	0.86	-1	24
[R1]CCCC(=O)Nc1ccc(cc1)S(=O)(=O)N	[R1]CN1CCOCC1	[R1]NC(=O)OC(C)(C)C	0.42	-1	24
[R1]CCCC(=O)Nc1ccc(cc1)S(=O)(=O)N	[R1]N1CCC(CC1)C	[R1]NC(=O)OC(C)(C)C	0.95	-1	24
[R1]CCCC(=O)Nc1ccc(cc1)S(=O)(=O)N	[R1]N1CCOCC1	[R1]NC(=O)OC(C)(C)C	0.55	-1	24
[R1]Cc1cn(nn1)c2ccc(cc2)S(=O)(=O)N	[R1]N	[R1]CCCl	0.36	-1	6
[R1]Cc1cn(nn1)c2ccc(cc2)S(=O)(=O)N	[R1]CCCl	[R1]NC(=O)OC(C)(C)C	0.36	-1	6
[R1]Cc1cn(nn1)c2ccc(cc2)S(=O)(=O)N	[R1]O	[R1]CCCl	0.16	-1	6
[R1]Cc1cn(nn1)c2ccc(cc2)S(=O)(=O)N	[R1]N	[R1]CCCCl	0.41	-1	6
[R1]Cc1cn(nn1)c2ccc(cc2)S(=O)(=O)N	[R1]N	[R1]CBr	0.08	-1	6
[R1]Cc1cn(nn1)c2ccc(cc2)S(=O)(=O)N	[R1]N	[R1]Oc1ccccc1	2.23	1	6
[R1]Cc1cn(nn1)c2ccc(cc2)S(=O)(=O)N	[R1]N	[R1]Sc1ccccc1	2.05	1	6
[R1]Cc1cn(nn1)c2ccc(cc2)S(=O)(=O)N	[R1]N	[R1]Oc1cccnc1	2.08	1	6
[R1]Cc1cn(nn1)c2ccc(cc2)S(=O)(=O)N	[R1]N	[R1]Oc1cccc(c1)C	2.05	1	6
[R1]Cc1cn(nn1)c2ccc(cc2)S(=O)(=O)N	[R1]N	[R1]O	0.2	-1	6
[R1]Cc1cn(nn1)c2ccc(cc2)S(=O)(=O)N	[R1]CCCCl	[R1]NC(=O)OC(C)(C)C	0.31	-1	6
[R1]Cc1cn(nn1)c2ccc(cc2)S(=O)(=O)N	[R1]O	[R1]CCCCl	0.21	-1	6
[R1]Cc1cn(nn1)c2ccc(cc2)S(=O)(=O)N	[R1]CBr	[R1]NC(=O)OC(C)(C)C	0.64	-1	6
[R1]Cc1cn(nn1)c2ccc(cc2)S(=O)(=O)N	[R1]CBr	[R1]Nc1ccccc1	2.23	1	6
[R1]Cc1cn(nn1)c2ccc(cc2)S(=O)(=O)N	[R1]CBr	[R1]Oc1ccccc1	2.15	1	6
[R1]Cc1cn(nn1)c2ccc(cc2)S(=O)(=O)N	[R1]CBr	[R1]O	0.12	-1	6
[R1]Cc1cn(nn1)c2ccc(cc2)S(=O)(=O)N	[R1]O	[R1]NC(=O)OC(C)(C)C	0.52	-1	6
[R1]c1ccc2c(c1)c(=O)n(c(n2)SCC(=O)Nc3ccc(cc3)S(=O)(=O)N)Cc4ccccc4	[R1]OC	[R1]C	2.14	1	50
[R1]c1ccc2c(c1)c(=O)n(c(n2)SCC(=O)Nc3ccc(cc3)S(=O)(=O)N)Cc4ccccc4	[R1]OC	[R1][N+](=O)[O-]	0.28	-1	50
[R1]c1c(c(cn1c2ccc(cc2)S(=O)(=O)N)c3ccc(cc3)Br)C#N	[R1]NC(=S)Nc1ccc(cc1)OC	[R1]N=C(C)S	0.19	-1	40
[R1]Nc1c(c(cn1c2ccc(cc2)S(=O)(=O)N)c3ccc(cc3)Br)C#N	[R1]C(=S)Nc1ccc(cc1)OC	[R1]C(=O)CC(=O)C	0.23	-1	42
[R1]Nc1c(c(cn1c2ccc(cc2)S(=O)(=O)N)c3ccc(cc3)Br)C#N	[R1]C(=S)Nc1ccc(cc1)OC	[R1]C(=O)c1ccc(cc1)Br	0.3	-1	42
[R1]Nc1c(c(cn1c2ccc(cc2)S(=O)(=O)N)c3ccc(cc3)Br)C#N	[R1]S(=O)(=O)c1ccc(cc1)C	[R1]C(=S)Nc1ccc(cc1)Cl	0.66	-1	42
[R1]c1c(c(cn1c2ccc(cc2)S(=O)(=O)N)c3ccc(cc3)Br)C#N	[R1]NC(=S)Nc1ccc(cc1)Cl	[R1]N=C(C)S	0.86	-1	40
[R1]Nc1c(c(cn1c2ccc(cc2)S(=O)(=O)N)c3ccc(cc3)Br)C#N	[R1]C(=S)Nc1ccc(cc1)Cl	[R1]C(=O)CC(=O)C	0.9	-1	42
[R1]Nc1c(c(cn1c2ccc(cc2)S(=O)(=O)N)c3ccc(cc3)Br)C#N	[R1]C(=S)Nc1ccc(cc1)Cl	[R1]C(=O)c1ccc(cc1)Br	0.97	-1	42
[R1]Nc1c(c(cn1c2ccc(cc2)S(=O)(=O)N)c3ccc(cc3)Br)C#N	[R1]S(=O)(=O)c1ccccc1	[R1]C(=S)Nc1ccc(cc1)I	0.59	-1	42
[R1]Nc1c(c(cn1c2ccc(cc2)S(=O)(=O)N)c3ccc(cc3)Br)C#N	[R1]S(=O)(=O)c1ccc(cc1)C	[R1]C(=S)Nc1ccc(cc1)I	0.1	-1	42
[R1]Nc1c(c(cn1c2ccc(cc2)S(=O)(=O)N)c3ccc(cc3)Br)C#N	[R1]C(=S)Nc1ccc(cc1)[N+](=O)[O-]	[R1]C(=O)CC(=O)C	0.52	-1	42
[R1]Nc1c(c(cn1c2ccc(cc2)S(=O)(=O)N)c3ccc(cc3)Br)C#N	[R1]C(=S)Nc1ccc(cc1)[N+](=O)[O-]	[R1]C(=O)c1ccc(cc1)Br	0.59	-1	42
[R1]c1c(c(cn1c2ccc(cc2)S(=O)(=O)N)c3ccc(cc3)Br)C#N	[R1]NC(=S)Nc1ccccc1	[R1]N=C(C)S	0.16	-1	40
[R1]Nc1c(c(cn1c2ccc(cc2)S(=O)(=O)N)c3ccc(cc3)Br)C#N	[R1]C(=S)Nc1ccccc1	[R1]C(=O)CC(=O)C	0.2	-1	42
[R1]Nc1c(c(cn1c2ccc(cc2)S(=O)(=O)N)c3ccc(cc3)Br)C#N	[R1]C(=S)Nc1ccccc1	[R1]C(=O)c1ccc(cc1)Br	0.27	-1	42
[R1]c1c(c(cn1c2ccc(cc2)S(=O)(=O)N)c3ccc(cc3)Br)C#N	[R1]NC(=S)Nc1ccc(cc1)Br	[R1]N=C(C)S	0.21	-1	40
[R1]Nc1c(c(cn1c2ccc(cc2)S(=O)(=O)N)c3ccc(cc3)Br)C#N	[R1]C(=S)Nc1ccc(cc1)Br	[R1]C(=O)CC(=O)C	0.25	-1	42
[R1]Nc1c(c(cn1c2ccc(cc2)S(=O)(=O)N)c3ccc(cc3)Br)C#N	[R1]C(=S)Nc1ccc(cc1)Br	[R1]C(=O)c1ccc(cc1)Br	0.32	-1	42
[R1]c1c(c(cn1c2ccc(cc2)S(=O)(=O)N)c3ccc(cc3)Br)C#N	[R1]NS(=O)(=O)c1ccccc1	[R1]N=C(C)S	2.01	1	40
[R1]Nc1c(c(cn1c2ccc(cc2)S(=O)(=O)N)c3ccc(cc3)Br)C#N	[R1]S(=O)(=O)c1ccccc1	[R1]C(=O)CC(=O)C	2.05	1	42
[R1]Nc1c(c(cn1c2ccc(cc2)S(=O)(=O)N)c3ccc(cc3)Br)C#N	[R1]S(=O)(=O)c1ccccc1	[R1]C(=O)c1ccc(cc1)Br	2.12	1	42
[R1]c1c(c(cn1c2ccc(cc2)S(=O)(=O)N)c3ccc(cc3)Br)C#N	[R1]N=C(C)S	[R1]NC(=O)CC(=O)C	0.04	-1	40
[R1]c1c(c(cn1c2ccc(cc2)S(=O)(=O)N)c3ccc(cc3)Br)C#N	[R1]N=C(C)S	[R1]NC(=O)c1ccc(cc1)Br	0.11	-1	40
[R1]c1cn(nc1c2ccc(cc2)OC)c3nc4ccc(cc4s3)S(=O)(=O)N	[R1]C#N	[R1]C=O	2.08	1	31
[R1]c1cn(nc1c2ccc(cc2)OC)c3nc4ccc(cc4s3)S(=O)(=O)N	[R1]C=O	[R1]C=NO	0.4	-1	31
[R1]c1cn(nc1c2ccc(cc2)Cl)c3nc4ccc(cc4s3)S(=O)(=O)N	[R1]C=O	[R1]C=NO	0.22	-1	66
[R1]c1cn(nc1c2ccc(cc2)[N+](=O)[O-])c3nc4ccc(cc4s3)S(=O)(=O)N	[R1]C#N	[R1]C=O	2.56	1	32
[R1]c1cn(nc1c2ccc(cc2)[N+](=O)[O-])c3nc4ccc(cc4s3)S(=O)(=O)N	[R1]C=NO	[R1]C=O	0.48	-1	32
[R1]c1cn(nc1c2ccc(cc2)OC)c3nc4ccc(cc4s3)S(=O)(=O)N	[R1]C#N	[R1]C(=O)O	3.25	1	31
[R1]c1cn(nc1c2ccc(cc2)OC)c3nc4ccc(cc4s3)S(=O)(=O)N	[R1]C=NO	[R1]C(=O)O	0.77	-1	31
[R1]c1cn(nc1c2ccc(cc2)Cl)c3nc4ccc(cc4s3)S(=O)(=O)N	[R1]C#N	[R1]C(=O)O	2.82	1	66
[R1]c1cn(nc1c2ccc(cc2)[N+](=O)[O-])c3nc4ccc(cc4s3)S(=O)(=O)N	[R1]C#N	[R1]C(=O)O	2.17	1	32
[R1]c1cn(nc1c2ccc(cc2)[N+](=O)[O-])c3nc4ccc(cc4s3)S(=O)(=O)N	[R1]C=NO	[R1]C(=O)O	0.09	-1	32
[R1]c1ccc(cc1)c2c(cn(n2)c3nc4ccc(cc4s3)S(=O)(=O)N)C#N	[R1]C	[R1]F	0.25	-1	35
[R1]c1ccc(cc1)c2c(cn(n2)c3nc4ccc(cc4s3)S(=O)(=O)N)C#N	[R1]OC	[R1]F	2.25	1	35
[R1]c1ccc(cc1)c2c(cn(n2)c3nc4ccc(cc4s3)S(=O)(=O)N)C#N	[R1]Cl	[R1]OC	0	-1	35
[R1]c1ccc(cc1)c2c(cn(n2)c3nc4ccc(cc4s3)S(=O)(=O)N)C#N	[R1]OC	[R1][N+](=O)[O-]	0.54	-1	35
[R1]c1cn(nc1c2ccc(cc2)OC)c3nc4ccc(cc4s3)S(=O)(=O)N	[R1]C#N	[R1]C=NO	2.48	1	31
[R1]c1ccc(cc1)c2c(cn(n2)c3nc4ccc(cc4s3)S(=O)(=O)N)C#N	[R1]Cl	[R1]F	2.25	1	35
[R1]c1ccc(cc1)c2c(cn(n2)c3nc4ccc(cc4s3)S(=O)(=O)N)C#N	[R1]Cl	[R1][N+](=O)[O-]	0.54	-1	35
[R1]c1cn(nc1c2ccc(cc2)[N+](=O)[O-])c3nc4ccc(cc4s3)S(=O)(=O)N	[R1]C#N	[R1]C=NO	2.08	1	32
[R1]c1ccc(cc1)S(=O)(=O)N	[R1]OCCN	[R1]SCCO	0.5	-1	16
[R1]c1ccc(cc1)S(=O)(=O)N	[R1]C(=O)O	[R1]OCCN	0.12	-1	16
[R1]c1ccc(cc1)S(=O)(=O)N	[R1]N=C=S	[R1]OCCN	0.45	-1	16
[R1]c1ccc(cc1)S(=O)(=O)N	[R1]NC(=O)CC	[R1]OCCN	0.55	-1	16
[R1]c1ccc(cc1)S(=O)(=O)N	[R1]NC(=O)C	[R1]OCCN	0.57	-1	16
[R1]c1ccc(cc1)S(=O)(=O)N	[R1]C(=O)NN	[R1]OCCN	0.27	-1	16
[R1]c1ccc(cc1)S(=O)(=O)N	[R1]Br	[R1]OCCN	0.09	-1	16
[R1]c1ccc(cc1)S(=O)(=O)N	[R1]N(C)N	[R1]OCCN	0.66	-1	16
[R1]c1ccc(cc1)S(=O)(=O)N	[R1]OCCN	[R1]NS(=O)(=O)C	0.01	-1	16
[R1]c1ccc(cc1)S(=O)(=O)N	[R1]OCCN	[R1]N=[N+]=N	0.15	-1	16
[R1]c1ccc(cc1)S(=O)(=O)N	[R1]CCC(=O)O	[R1]OCCN	0.87	-1	16
[R1]c1ccc(cc1)S(=O)(=O)N	[R1]OCCCN	[R1]SCCO	0.24	-1	16
[R1]c1ccc(cc1)S(=O)(=O)N	[R1]C(=O)O	[R1]OCCCN	0.38	-1	16
[R1]c1ccc(cc1)S(=O)(=O)N	[R1]N=C=S	[R1]OCCCN	0.71	-1	16
[R1]c1ccc(cc1)S(=O)(=O)N	[R1]NC(=O)CC	[R1]OCCCN	0.81	-1	16
[R1]c1ccc(cc1)S(=O)(=O)N	[R1]NC(=O)C	[R1]OCCCN	0.83	-1	16
[R1]c1ccc(cc1)S(=O)(=O)N	[R1]C(=O)NN	[R1]OCCCN	0.53	-1	16
[R1]c1ccc(cc1)S(=O)(=O)N	[R1]Br	[R1]OCCCN	0.35	-1	16
[R1]c1ccc(cc1)S(=O)(=O)N	[R1]N(C)N	[R1]OCCCN	0.92	-1	16
[R1]c1ccc(cc1)S(=O)(=O)N	[R1]NS(=O)(=O)C	[R1]OCCCN	0.25	-1	16
[R1]c1ccc(cc1)S(=O)(=O)N	[R1]N=[N+]=N	[R1]OCCCN	0.11	-1	16
[R1]NCCCC(=O)NCCc1ccc(cc1)S(=O)(=O)N	[R1]c1ccn(c(=O)n1)O	[R1]C(=O)Nc1ccccc1	0.76	-1	58
[R1]CCc1ccc(cc1)S(=O)(=O)N	[R1]C(=O)CCCN	[R1]NC(=S)S	5.5	1	22
[R1]c1ccc(cc1)S(=O)(=O)N	[R1]OCC#C	[R1]SCCO	0.14	-1	16
[R1]c1ccc(cc1)S(=O)(=O)N	[R1]C(=O)O	[R1]OCC#C	0.48	-1	16
[R1]c1ccc(cc1)S(=O)(=O)N	[R1]N=C=S	[R1]OCC#C	0.81	-1	16
[R1]c1ccc(cc1)S(=O)(=O)N	[R1]NC(=O)CC	[R1]OCC#C	0.91	-1	16
[R1]c1ccc(cc1)S(=O)(=O)N	[R1]NC(=O)C	[R1]OCC#C	0.93	-1	16
[R1]c1ccc(cc1)S(=O)(=O)N	[R1]C(=O)NN	[R1]OCC#C	0.63	-1	16
[R1]c1ccc(cc1)S(=O)(=O)N	[R1]Br	[R1]OCC#C	0.45	-1	16
[R1]c1ccc(cc1)S(=O)(=O)N	[R1]NS(=O)(=O)C	[R1]OCC#C	0.35	-1	16
[R1]c1ccc(cc1)S(=O)(=O)N	[R1]N=[N+]=N	[R1]OCC#C	0.21	-1	16
[R1]c1ccc(cc1)S(=O)(=O)N	[R1]OCC	[R1]SCCO	0.04	-1	16
[R1]c1ccc(cc1)S(=O)(=O)N	[R1]C(=O)O	[R1]OCC	0.58	-1	16
[R1]c1ccc(cc1)S(=O)(=O)N	[R1]N=C=S	[R1]OCC	0.91	-1	16
[R1]c1ccc(cc1)S(=O)(=O)N	[R1]C(=O)NN	[R1]OCC	0.73	-1	16
[R1]c1ccc(cc1)S(=O)(=O)N	[R1]Br	[R1]OCC	0.55	-1	16
[R1]c1ccc(cc1)S(=O)(=O)N	[R1]NS(=O)(=O)C	[R1]OCC	0.45	-1	16
[R1]c1ccc(cc1)S(=O)(=O)N	[R1]N=[N+]=N	[R1]OCC	0.31	-1	16
[R1]c1ccc(cc1)S(=O)(=O)N	[R1]SCCO	[R1]OCCC	0.21	-1	16
[R1]c1ccc(cc1)S(=O)(=O)N	[R1]C(=O)O	[R1]OCCC	0.83	-1	16
[R1]c1ccc(cc1)S(=O)(=O)N	[R1]C(=O)NN	[R1]OCCC	0.98	-1	16
[R1]c1ccc(cc1)S(=O)(=O)N	[R1]Br	[R1]OCCC	0.8	-1	16
[R1]c1ccc(cc1)S(=O)(=O)N	[R1]NS(=O)(=O)C	[R1]OCCC	0.7	-1	16
[R1]c1ccc(cc1)S(=O)(=O)N	[R1]N=[N+]=N	[R1]OCCC	0.56	-1	16
[R1]c1ccc(cc1)S(=O)(=O)N	[R1]SCCO	[R1]OCC=C	0.24	-1	16
[R1]c1ccc(cc1)S(=O)(=O)N	[R1]C(=O)O	[R1]OCC=C	0.86	-1	16
[R1]c1ccc(cc1)S(=O)(=O)N	[R1]Br	[R1]OCC=C	0.83	-1	16
[R1]c1ccc(cc1)S(=O)(=O)N	[R1]NS(=O)(=O)C	[R1]OCC=C	0.73	-1	16
[R1]c1ccc(cc1)S(=O)(=O)N	[R1]N=[N+]=N	[R1]OCC=C	0.59	-1	16
[R1]c1ccc(cc1)S(=O)(=O)Nc2nnc(s2)S(=O)(=O)N	[R1]N=C=S	[R1][n+]1ccccc1	0.93	-1	65
[R1]c1ccc(cc1)S(=O)(=O)Nc2nnc(s2)S(=O)(=O)N	[R1]NC(=NCCN(C)C)S	[R1][n+]1ccccc1	0.65	-1	65
[R1]c1ccc(cc1)S(=O)(=O)N	[R1]C(=O)O	[R1]SCCO	0.62	-1	16
[R1]c1ccc(cc1)S(=O)(=O)N	[R1]N=C=S	[R1]SCCO	0.95	-1	16
[R1]c1ccc(cc1)S(=O)(=O)N	[R1]C(=O)NN	[R1]SCCO	0.77	-1	16
[R1]c1ccc(cc1)S(=O)(=O)N	[R1]Br	[R1]SCCO	0.59	-1	16
[R1]c1ccc(cc1)S(=O)(=O)N	[R1]NS(=O)(=O)C	[R1]SCCO	0.49	-1	16
[R1]c1ccc(cc1)S(=O)(=O)N	[R1]N=[N+]=N	[R1]SCCO	0.35	-1	16
[R1]c1ccc(cc1)S(=O)(=O)N	[R1]SCCO	[R1]OCCCC	0.46	-1	16
[R1]c1ccc(cc1)NC(=O)N2CCN(CC2)c3ccc(cc3)F	[R1]OS(=O)(=O)N	[R1]S(=O)(=O)N	0.09	-1	56
[R1]c1ccc(cc1)NC(=O)N2CCN(CC2)c3ccc(cc3)F	[R1]O	[R1]S(=O)(=O)N	2.6	1	56
[R1]c1csc(=Nc2ccc(cc2)S(=O)(=O)N)n1C3CCCCC3	[R1]c1ccc(cc1)Br	[R1]c1cccc(c1)[N+](=O)[O-]	2.16	1	2
[R1]c1csc(=Nc2ccc(cc2)S(=O)(=O)N)n1C3CCCCC3	[R1]c1ccc(cc1)Cl	[R1]c1cccc(c1)[N+](=O)[O-]	0.79	-1	2
[R1]c1csc(=Nc2ccc(cc2)S(=O)(=O)N)n1C3CCCCC3	[R1]c1ccc(cc1)F	[R1]c1cccc(c1)[N+](=O)[O-]	0.02	-1	2
[R1]c1csc(=Nc2ccc(cc2)S(=O)(=O)N)n1C3CCCCC3	[R1]c1ccc(cc1Cl)Cl	[R1]c1cccc(c1)[N+](=O)[O-]	0.69	-1	2
[R1]c1csc(=Nc2ccc(cc2)S(=O)(=O)N)n1C3CCCCC3	[R1]c1cccc(c1)[N+](=O)[O-]	[R1]c1ccc(cc1)C#N	0.01	-1	2
[R1]c1csc(=Nc2ccc(cc2)S(=O)(=O)N)n1C3CCCCC3	[R1]c1cccc(c1)[N+](=O)[O-]	[R1]c1ccc(cc1F)F	0.14	-1	2
[R1]c1csc(=Nc2ccc(cc2)S(=O)(=O)N)n1C3CCCCC3	[R1]c1ccc(cc1)[N+](=O)[O-]	[R1]c1cccc(c1)[N+](=O)[O-]	0.54	-1	2
[R1]c1csc(=Nc2ccc(cc2)S(=O)(=O)N)n1C3CCCCC3	[R1]c1cccc(c1)[N+](=O)[O-]	[R1]c1ccc(cc1)C	0.01	-1	2
[R1]c1csc(=Nc2ccc(cc2)S(=O)(=O)N)n1C3CCCCC3	[R1]c1ccc(cc1)OC	[R1]c1cccc(c1)[N+](=O)[O-]	0.4	-1	2
[R1]c1csc(=Nc2ccc(cc2)S(=O)(=O)N)n1C3CCCCC3	[R1]c1cccc(c1)[N+](=O)[O-]	[R1]c1cccs1	2.32	1	2
[R1]c1ccc(cc1)c2csc(=Nc3ccc(cc3)S(=O)(=O)N)n2C4CCCCC4	[R1]Br	[R1]c1ccccc1	2.14	1	23
[R1]c1ccc(cc1)c2csc(=Nc3ccc(cc3)S(=O)(=O)N)n2C4CCCCC4	[R1]Cl	[R1]c1ccccc1	0.77	-1	23
[R1]c1ccc(cc1)c2csc(=Nc3ccc(cc3)S(=O)(=O)N)n2C4CCCCC4	[R1]F	[R1]c1ccccc1	0	-1	23
[R1]c1ccc(cc1)c2csc(=Nc3ccc(cc3)S(=O)(=O)N)n2C4CCCCC4	[R1]c1ccccc1	[R1]C#N	0.03	-1	23
[R1]c1ccc(cc1)c2csc(=Nc3ccc(cc3)S(=O)(=O)N)n2C4CCCCC4	[R1][N+](=O)[O-]	[R1]c1ccccc1	0.52	-1	23
[R1]c1ccc(cc1)c2csc(=Nc3ccc(cc3)S(=O)(=O)N)n2C4CCCCC4	[R1]c1ccccc1	[R1]C	0.03	-1	23
[R1]c1ccc(cc1)c2csc(=Nc3ccc(cc3)S(=O)(=O)N)n2C4CCCCC4	[R1]OC	[R1]c1ccccc1	0.38	-1	23
[R1]c1ccc(cc1)c2csc(=Nc3ccc(cc3)S(=O)(=O)N)n2C4CCCCC4	[R1]Br	[R1]F	2.14	1	23
[R1]c1ccc(cc1)c2csc(=Nc3ccc(cc3)S(=O)(=O)N)n2C4CCCCC4	[R1]Br	[R1]C#N	2.17	1	23
[R1]c1csc(=Nc2ccc(cc2)S(=O)(=O)N)n1C3CCCCC3	[R1]c1ccc(cc1)Br	[R1]c1ccc(cc1F)F	2.3	1	2
[R1]c1ccc(cc1)c2csc(=Nc3ccc(cc3)S(=O)(=O)N)n2C4CCCCC4	[R1]Br	[R1]C	2.17	1	23
[R1]c1csc(=Nc2ccc(cc2)S(=O)(=O)N)n1C3CCCCC3	[R1]c1ccc(cc1)Br	[R1]c1cccs1	4.48	1	2
[R1]c1ccc(cc1)c2csc(=Nc3ccc(cc3)S(=O)(=O)N)n2C4CCCCC4	[R1]Cl	[R1]F	0.77	-1	23
[R1]c1ccc(cc1)c2csc(=Nc3ccc(cc3)S(=O)(=O)N)n2C4CCCCC4	[R1]Cl	[R1]C#N	0.8	-1	23
[R1]c1csc(=Nc2ccc(cc2)S(=O)(=O)N)n1C3CCCCC3	[R1]c1ccc(cc1)Cl	[R1]c1ccc(cc1F)F	0.93	-1	2
[R1]c1ccc(cc1)c2csc(=Nc3ccc(cc3)S(=O)(=O)N)n2C4CCCCC4	[R1]Cl	[R1][N+](=O)[O-]	0.25	-1	23
[R1]c1ccc(cc1)c2csc(=Nc3ccc(cc3)S(=O)(=O)N)n2C4CCCCC4	[R1]Cl	[R1]C	0.8	-1	23
[R1]c1ccc(cc1)c2csc(=Nc3ccc(cc3)S(=O)(=O)N)n2C4CCCCC4	[R1]Cl	[R1]OC	0.39	-1	23
[R1]c1csc(=Nc2ccc(cc2)S(=O)(=O)N)n1C3CCCCC3	[R1]c1ccc(cc1)Cl	[R1]c1cccs1	3.11	1	2
[R1]c1csc(=Nc2ccc(cc2)S(=O)(=O)N)n1C3CCCCC3	[R1]c1ccc(cc1Cl)Cl	[R1]c1ccc(cc1)F	0.67	-1	2
[R1]c1ccc(cc1)c2csc(=Nc3ccc(cc3)S(=O)(=O)N)n2C4CCCCC4	[R1]F	[R1]C#N	0.03	-1	23
[R1]c1ccc(cc1)c2csc(=Nc3ccc(cc3)S(=O)(=O)N)n2C4CCCCC4	[R1][N+](=O)[O-]	[R1]F	0.52	-1	23
[R1]c1ccc(cc1)c2csc(=Nc3ccc(cc3)S(=O)(=O)N)n2C4CCCCC4	[R1]F	[R1]C	0.03	-1	23
[R1]c1ccc(cc1)c2csc(=Nc3ccc(cc3)S(=O)(=O)N)n2C4CCCCC4	[R1]OC	[R1]F	0.38	-1	23
[R1]c1csc(=Nc2ccc(cc2)S(=O)(=O)N)n1C3CCCCC3	[R1]c1ccc(cc1)F	[R1]c1cccs1	2.34	1	2
[R1]c1csc(=Nc2ccc(cc2)S(=O)(=O)N)n1C3CCCCC3	[R1]c1ccc(cc1Cl)Cl	[R1]c1ccc(cc1)C#N	0.7	-1	2
[R1]c1csc(=Nc2ccc(cc2)S(=O)(=O)N)n1C3CCCCC3	[R1]c1ccc(cc1Cl)Cl	[R1]c1ccc(cc1F)F	0.83	-1	2
[R1]c1csc(=Nc2ccc(cc2)S(=O)(=O)N)n1C3CCCCC3	[R1]c1ccc(cc1Cl)Cl	[R1]c1ccc(cc1)[N+](=O)[O-]	0.15	-1	2
[R1]c1csc(=Nc2ccc(cc2)S(=O)(=O)N)n1C3CCCCC3	[R1]c1ccc(cc1Cl)Cl	[R1]c1ccc(cc1)C	0.7	-1	2
[R1]c1csc(=Nc2ccc(cc2)S(=O)(=O)N)n1C3CCCCC3	[R1]c1ccc(cc1Cl)Cl	[R1]c1ccc(cc1)OC	0.29	-1	2
[R1]c1csc(=Nc2ccc(cc2)S(=O)(=O)N)n1C3CCCCC3	[R1]c1ccc(cc1Cl)Cl	[R1]c1cccs1	3.01	1	2
[R1]c1csc(=Nc2ccc(cc2)S(=O)(=O)N)n1C3CCCCC3	[R1]c1ccc(cc1Cl)Cl	[R1]c1ccccc1	0.43	-1	2
[R1]c1csc(=Nc2ccc(cc2)S(=O)(=O)N)n1C3CCCCC3	[R1]c1ccc(cc1)C#N	[R1]c1ccc(cc1F)F	0.13	-1	2
[R1]c1ccc(cc1)c2csc(=Nc3ccc(cc3)S(=O)(=O)N)n2C4CCCCC4	[R1][N+](=O)[O-]	[R1]C#N	0.55	-1	23
[R1]c1ccc(cc1)c2csc(=Nc3ccc(cc3)S(=O)(=O)N)n2C4CCCCC4	[R1]C	[R1]C#N	0	-1	23
[R1]c1ccc(cc1)c2csc(=Nc3ccc(cc3)S(=O)(=O)N)n2C4CCCCC4	[R1]OC	[R1]C#N	0.41	-1	23
[R1]c1csc(=Nc2ccc(cc2)S(=O)(=O)N)n1C3CCCCC3	[R1]c1ccc(cc1)C#N	[R1]c1cccs1	2.31	1	2
[R1]c1csc(=Nc2ccc(cc2)S(=O)(=O)N)n1C3CCCCC3	[R1]c1ccc(cc1)[N+](=O)[O-]	[R1]c1ccc(cc1F)F	0.68	-1	2
[R1]c1csc(=Nc2ccc(cc2)S(=O)(=O)N)n1C3CCCCC3	[R1]c1ccc(cc1)C	[R1]c1ccc(cc1F)F	0.13	-1	2
[R1]c1csc(=Nc2ccc(cc2)S(=O)(=O)N)n1C3CCCCC3	[R1]c1ccc(cc1)OC	[R1]c1ccc(cc1F)F	0.54	-1	2
[R1]c1csc(=Nc2ccc(cc2)S(=O)(=O)N)n1C3CCCCC3	[R1]c1ccc(cc1F)F	[R1]c1cccs1	2.18	1	2
[R1]c1csc(=Nc2ccc(cc2)S(=O)(=O)N)n1C3CCCCC3	[R1]c1ccccc1	[R1]c1ccc(cc1F)F	0.4	-1	2
[R1]c1ccc(cc1)c2csc(=Nc3ccc(cc3)S(=O)(=O)N)n2C4CCCCC4	[R1][N+](=O)[O-]	[R1]C	0.55	-1	23
[R1]c1ccc(cc1)c2csc(=Nc3ccc(cc3)S(=O)(=O)N)n2C4CCCCC4	[R1][N+](=O)[O-]	[R1]OC	0.14	-1	23
[R1]c1csc(=Nc2ccc(cc2)S(=O)(=O)N)n1C3CCCCC3	[R1]c1ccc(cc1)[N+](=O)[O-]	[R1]c1cccs1	2.86	1	2
[R1]c1ccc(cc1)c2csc(=Nc3ccc(cc3)S(=O)(=O)N)n2C4CCCCC4	[R1]OC	[R1]C	0.41	-1	23
[R1]c1csc(=Nc2ccc(cc2)S(=O)(=O)N)n1C3CCCCC3	[R1]c1ccc(cc1)C	[R1]c1cccs1	2.31	1	2
[R1]c1csc(=Nc2ccc(cc2)S(=O)(=O)N)n1C3CCCCC3	[R1]c1ccc(cc1)OC	[R1]c1cccs1	2.72	1	2
[R1]c1csc(=Nc2ccc(cc2)S(=O)(=O)N)n1C3CCCCC3	[R1]c1ccccc1	[R1]c1cccs1	2.58	1	2
[R1]NC(=O)c1ccc(cc1)S(=O)(=O)N(CCC)CCC	[R1]CC(=O)O	[R1]C(CO)C(=O)N	2.88	1	30
[R1]NC(=O)c1ccc(cc1)S(=O)(=O)N(CCC)CCC	[R1]C(CCC(=O)O)C(=O)O	[R1]CC(=O)N	0.79	-1	30
[R1]NC(=O)c1ccc(cc1)S(=O)(=O)N(CCC)CCC	[R1]C(CCC(=O)O)C(=O)O	[R1]C(CO)C(=O)N	0.88	-1	30
[R1]NC(=O)c1ccc(cc1)S(=O)(=O)N(CCC)CCC	[R1]C(CS)C(=O)O	[R1]CC(=O)N	2.77	1	30
[R1]NC(=O)c1ccc(cc1)S(=O)(=O)N(CCC)CCC	[R1]C(CS)C(=O)O	[R1]C(CO)C(=O)N	2.86	1	30
[R1]c1ncc(o1)c2ccc(s2)S(=O)(=O)N	[R1]C	[R1]C1CC1	0.12	-1	20
[R1]c1ncc(o1)c2ccc(s2)S(=O)(=O)N	[R1]C	[R1]C1CCC1	2.8	1	20
[R1]c1ncc(o1)c2ccc(s2)S(=O)(=O)N	[R1]C	[R1]C(=O)N1CCCC1	2.8	1	20
[R1]c1ncc(o1)c2ccc(s2)S(=O)(=O)N	[R1]C1CC1	[R1]C(=O)N1CCCC1	2.68	1	20
[R1]c1ncc(o1)c2ccc(s2)S(=O)(=O)N	[R1]C(=O)N1CCCC1	[R1]C1CCC1	0	-1	20
[R1]c1ncc(o1)c2ccc(c(c2)S(=O)(=O)N)C	[R1]C1CC1	[R1]C	0.96	-1	18
[R1]c1ncc(o1)c2ccc(c(c2)S(=O)(=O)N)C	[R1]C	[R1]C(=O)N1CCCC1	2.85	1	18
[R1]c1ncc(o1)c2ccc(c(c2)S(=O)(=O)N)C	[R1]C1CC1	[R1]C(=O)N1CCCC1	3.81	1	18
[R1]c1ncc(o1)c2ccc(c(c2)S(=O)(=O)N)C	[R1]C1CC1	[R1]C(=O)N1CCOCC1	2.36	1	18
[R1]c1ncc(o1)c2ccc(c(c2)S(=O)(=O)N)C	[R1]C1CCC1	[R1]C(=O)N1CCCC1	4.45	1	18
[R1]c1ncc(o1)c2ccc(c(c2)S(=O)(=O)N)C	[R1]C1CCC1	[R1]C(=O)N1CCOCC1	3	1	18
[R1]c1ncc(o1)c2ccc(c(c2)S(=O)(=O)N)OC	[R1]C1CC1	[R1]C	0.3	-1	7
[R1]c1ncc(o1)c2ccc(c(c2)S(=O)(=O)N)OC	[R1]C	[R1]C(=O)N1CCCC1	5.65	1	7
[R1]c1ncc(o1)c2ccc(c(c2)S(=O)(=O)N)OC	[R1]C	[R1]C(=O)N1CCOCC1	4.95	1	7
[R1]c1ncc(o1)c2ccc(c(c2)S(=O)(=O)N)OC	[R1]C1CC1	[R1]C(=O)N1CCCC1	5.95	1	7
[R1]c1ncc(o1)c2ccc(c(c2)S(=O)(=O)N)OC	[R1]C1CC1	[R1]C(=O)N1CCOCC1	5.25	1	7
[R1]c1ncc(o1)c2ccc(c(c2)S(=O)(=O)N)OC	[R1]C1CCC1	[R1]C(=O)N1CCCC1	3.76	1	7
[R1]c1ncc(o1)c2ccc(c(c2)S(=O)(=O)N)OC	[R1]C1CCC1	[R1]C(=O)N1CCOCC1	3.06	1	7
[R1]c1ncc(o1)c2cc(sc2)S(=O)(=O)N	[R1]C1CC1	[R1]C	2.4	1	28
[R1]c1ncc(o1)c2cc(sc2)S(=O)(=O)N	[R1]C	[R1]C1CCC1	0	-1	28
[R1]c1ncc(o1)c2cc(sc2)S(=O)(=O)N	[R1]C(=O)N1CCCC1	[R1]C	0.3	-1	28
[R1]c1ncc(o1)c2cc(sc2)S(=O)(=O)N	[R1]C1CC1	[R1]C(=O)N1CCCC1	2.1	1	28
[R1]c1ncc(o1)c2cc(sc2)S(=O)(=O)N	[R1]C(=O)N1CCCC1	[R1]C1CCC1	0.3	-1	28
[R1]N1CCN(CC1)C(=O)Nc2ccc(cc2)S(=O)(=O)N	[R1]CCO	[R1]c1ccccc1	0.44	-1	5
[R1]N1CCN(CC1)C(=O)Nc2ccc(cc2)S(=O)(=O)N	[R1]CCO	[R1]c1ccc(cc1)F	0.77	-1	5
[R1]N1CCN(CC1)C(=O)Nc2ccc(cc2)S(=O)(=O)N	[R1]c1ccc(cc1)Cl	[R1]CCO	0.92	-1	5
[R1]N1CCN(CC1)C(=O)Nc2ccc(cc2)S(=O)(=O)N	[R1]CCO	[R1]c1ccccn1	2.06	1	5
[R1]N1CCN(CC1)C(=O)Nc2ccc(cc2)S(=O)(=O)N	[R1]CCO	[R1]c1ccc(cc1)OC	0.99	-1	5
[R1]N1CCN(CC1)C(=O)Nc2ccc(cc2)S(=O)(=O)N	[R1]c1ccccc1	[R1]Cc1ccc(cc1)Cl	0.14	-1	5
[R1]N1CCN(CC1)C(=O)Nc2ccc(cc2)S(=O)(=O)N	[R1]Cc1ccc(cc1)Cl	[R1]c1ccc(cc1)F	0.19	-1	5
[R1]N1CCN(CC1)C(=O)Nc2ccc(cc2)S(=O)(=O)N	[R1]Cc1ccc(cc1)Cl	[R1]c1cccc(c1)Cl	0.96	-1	5
[R1]N1CCN(CC1)C(=O)Nc2ccc(cc2)S(=O)(=O)N	[R1]Cc1ccc(cc1)Cl	[R1]c1ccc(c(c1)Cl)Cl	0.63	-1	5
[R1]N1CCN(CC1)C(=O)Nc2ccc(cc2)S(=O)(=O)N	[R1]Cc1ccc(cc1)Cl	[R1]c1c(cccn1)C#N	0.53	-1	5
[R1]N1CCN(CC1)C(=O)Nc2ccc(cc2)S(=O)(=O)N	[R1]Cc1ccc(cc1)Cl	[R1]c1ccc(cc1)OC	0.41	-1	5
[R1]N1CCN(CC1)C(=O)Nc2ccc(cc2)S(=O)(=O)N	[R1]c1ccccc1	[R1]c1ccc(c(c1)Cl)Cl	0.77	-1	5
[R1]N1CCN(CC1)C(=O)Nc2ccc(cc2)S(=O)(=O)N	[R1]c1ccccc1	[R1]c1c(cccn1)C#N	0.67	-1	5
[R1]N1CCN(CC1)C(=O)Nc2ccc(cc2)S(=O)(=O)N	[R1]c1ccccc1	[R1]Cc1ccccc1	0.69	-1	5
[R1]N1CCN(CC1)C(=O)Nc2ccc(cc2)S(=O)(=O)N	[R1]c1ccc(cc1)F	[R1]c1cccc(c1)Cl	0.77	-1	5
[R1]N1CCN(CC1)C(=O)Nc2ccc(cc2)S(=O)(=O)N	[R1]c1ccc(cc1)F	[R1]c1ccc(c(c1)Cl)Cl	0.44	-1	5
[R1]N1CCN(CC1)C(=O)Nc2ccc(cc2)S(=O)(=O)N	[R1]c1ccc(cc1)F	[R1]c1ccccc1OC	0.89	-1	5
[R1]N1CCN(CC1)C(=O)Nc2ccc(cc2)S(=O)(=O)N	[R1]c1ccc(cc1)F	[R1]c1cccc(c1)OC	0.94	-1	5
[R1]N1CCN(CC1)C(=O)Nc2ccc(cc2)S(=O)(=O)N	[R1]c1ccc(cc1)F	[R1]c1c(cccn1)C#N	0.34	-1	5
[R1]N1CCN(CC1)C(=O)Nc2ccc(cc2)S(=O)(=O)N	[R1]c1ccc(cc1)F	[R1]Cc1ccccc1	0.36	-1	5
[R1]N1CCN(CC1)C(=O)Nc2ccc(cc2)S(=O)(=O)N	[R1]c1ccc(cc1)Cl	[R1]c1cccc(c1)Cl	2.46	1	5
[R1]N1CCN(CC1)C(=O)Nc2ccc(cc2)S(=O)(=O)N	[R1]c1cccc(c1)Cl	[R1]c1ccccc1OC	0.12	-1	5
[R1]N1CCN(CC1)C(=O)Nc2ccc(cc2)S(=O)(=O)N	[R1]c1cccc(c1)Cl	[R1]c1ccccn1	0.52	-1	5
[R1]N1CCN(CC1)C(=O)Nc2ccc(cc2)S(=O)(=O)N	[R1]c1c(cccn1)C#N	[R1]c1cccc(c1)Cl	0.43	-1	5
[R1]N1CCN(CC1)C(=O)Nc2ccc(cc2)S(=O)(=O)N	[R1]c1ccc(cc1)OC	[R1]c1cccc(c1)Cl	0.55	-1	5
[R1]N1CCN(CC1)C(=O)Nc2ccc(cc2)S(=O)(=O)N	[R1]Cc1ccccc1	[R1]c1cccc(c1)Cl	0.41	-1	5
[R1]N1CCN(CC1)C(=O)Nc2ccc(cc2)S(=O)(=O)N	[R1]c1ccc(cc1)Cl	[R1]c1ccccc1OC	2.58	1	5
[R1]N1CCN(CC1)C(=O)Nc2ccc(cc2)S(=O)(=O)N	[R1]c1ccc(cc1)Cl	[R1]c1cccc(c1)OC	2.63	1	5
[R1]N1CCN(CC1)C(=O)Nc2ccc(cc2)S(=O)(=O)N	[R1]c1ccc(cc1)Cl	[R1]c1ccccn1	2.98	1	5
[R1]N1CCN(CC1)C(=O)Nc2ccc(cc2)S(=O)(=O)N	[R1]c1ccc(cc1)Cl	[R1]c1c(cccn1)C#N	2.03	1	5
[R1]N1CCN(CC1)C(=O)Nc2ccc(cc2)S(=O)(=O)N	[R1]c1ccc(cc1)Cl	[R1]Cc1ccccc1	2.05	1	5
[R1]N1CCN(CC1)C(=O)Nc2ccc(cc2)S(=O)(=O)N	[R1]c1ccc(c(c1)Cl)Cl	[R1]c1ccccc1OC	0.45	-1	5
[R1]N1CCN(CC1)C(=O)Nc2ccc(cc2)S(=O)(=O)N	[R1]c1ccc(c(c1)Cl)Cl	[R1]c1cccc(c1)OC	0.5	-1	5
[R1]N1CCN(CC1)C(=O)Nc2ccc(cc2)S(=O)(=O)N	[R1]c1ccc(c(c1)Cl)Cl	[R1]c1ccccn1	0.85	-1	5
[R1]N1CCN(CC1)C(=O)Nc2ccc(cc2)S(=O)(=O)N	[R1]c1c(cccn1)C#N	[R1]c1ccc(c(c1)Cl)Cl	0.1	-1	5
[R1]N1CCN(CC1)C(=O)Nc2ccc(cc2)S(=O)(=O)N	[R1]c1ccc(cc1)OC	[R1]c1ccc(c(c1)Cl)Cl	0.22	-1	5
[R1]N1CCN(CC1)C(=O)Nc2ccc(cc2)S(=O)(=O)N	[R1]Cc1ccccc1	[R1]c1ccc(c(c1)Cl)Cl	0.08	-1	5
[R1]N1CCN(CC1)C(=O)Nc2ccc(cc2)S(=O)(=O)N	[R1]c1ccccc1OC	[R1]c1cccc(c1)OC	0.05	-1	5
[R1]N1CCN(CC1)C(=O)Nc2ccc(cc2)S(=O)(=O)N	[R1]c1ccccc1OC	[R1]c1ccccn1	0.4	-1	5
[R1]N1CCN(CC1)C(=O)Nc2ccc(cc2)S(=O)(=O)N	[R1]c1c(cccn1)C#N	[R1]c1ccccc1OC	0.55	-1	5
[R1]N1CCN(CC1)C(=O)Nc2ccc(cc2)S(=O)(=O)N	[R1]c1ccc(cc1)OC	[R1]c1ccccc1OC	0.67	-1	5
[R1]N1CCN(CC1)C(=O)Nc2ccc(cc2)S(=O)(=O)N	[R1]Cc1ccccc1	[R1]c1ccccc1OC	0.53	-1	5
[R1]N1CCN(CC1)C(=O)Nc2ccc(cc2)S(=O)(=O)N	[R1]c1cccc(c1)OC	[R1]c1ccccn1	0.35	-1	5
[R1]N1CCN(CC1)C(=O)Nc2ccc(cc2)S(=O)(=O)N	[R1]c1c(cccn1)C#N	[R1]c1cccc(c1)OC	0.6	-1	5
[R1]N1CCN(CC1)C(=O)Nc2ccc(cc2)S(=O)(=O)N	[R1]c1ccc(cc1)OC	[R1]c1cccc(c1)OC	0.72	-1	5
[R1]N1CCN(CC1)C(=O)Nc2ccc(cc2)S(=O)(=O)N	[R1]Cc1ccccc1	[R1]c1cccc(c1)OC	0.58	-1	5
[R1]N1CCN(CC1)C(=O)Nc2ccc(cc2)S(=O)(=O)N	[R1]Cc1ccccc1	[R1]c1ccccn1	0.93	-1	5
[R1]N1CCN(CC1)C(=O)Nc2ccc(cc2)S(=O)(=O)N	[R1]c1ccc(cc1)OC	[R1]c1c(cccn1)C#N	0.12	-1	5
[R1]N1CCN(CC1)C(=O)Nc2ccc(cc2)S(=O)(=O)N	[R1]c1c(cccn1)C#N	[R1]Cc1ccccc1	0.02	-1	5
[R1]c1ccc(cc1)c2ccc(cc2)S(=O)(=O)N	[R1][N+](=O)[O-]	[R1]C(=O)OC	0.11	-1	4
[R1]c1ccc(cc1)c2ccc(cc2)S(=O)(=O)N	[R1]N	[R1]C(=O)OC	0.07	-1	4
[R1]c1ccc(cc1)c2ccc(cc2)S(=O)(=O)N	[R1]C(=O)OC	[R1]C(c1ccccc1)O	0.26	-1	4
[R1]c1ccc(cc1)c2ccc(cc2)S(=O)(=O)N	[R1]C(=O)OC	[R1]Cc1ccc(cc1)N	0.23	-1	4
[R1]c1ccc(cc1)c2ccc(cc2)S(=O)(=O)N	[R1]C(=O)OC	[R1]C#N	0.87	-1	4
[R1]c1ccc(cc1)c2ccc(cc2)S(=O)(=O)N	[R1]Cn1cccn1	[R1]C(=O)OC	0.1	-1	4
[R1]c1ccc(cc1)c2ccc(cc2)S(=O)(=O)N	[R1]C(=O)OC(C)(C)C	[R1][N+](=O)[O-]	0.56	-1	4
[R1]c1ccc(cc1)c2ccc(cc2)S(=O)(=O)N	[R1]C(=O)OC(C)(C)C	[R1]N	0.6	-1	4
[R1]c1ccc(cc1)c2ccc(cc2)S(=O)(=O)N	[R1]C(=O)OC(C)(C)C	[R1]C(c1ccccc1)O	0.93	-1	4
[R1]c1ccc(cc1)c2ccc(cc2)S(=O)(=O)N	[R1]C(=O)OC(C)(C)C	[R1]Cc1ccc(cc1)N	0.9	-1	4
[R1]c1ccc(cc1)c2ccc(cc2)S(=O)(=O)N	[R1]C(=O)OC(C)(C)C	[R1]Cn1cccn1	0.57	-1	4
[R1]c1ccc(cc1)c2ccc(cc2)S(=O)(=O)N	[R1][N+](=O)[O-]	[R1]C(=O)O	0.27	-1	4
[R1]c1ccc(cc1)c2ccc(cc2)S(=O)(=O)N	[R1]N	[R1]C(=O)O	0.23	-1	4
[R1]c1ccc(cc1)c2ccc(cc2)S(=O)(=O)N	[R1]C(=O)O	[R1]C(c1ccccc1)O	0.1	-1	4
[R1]c1ccc(cc1)c2ccc(cc2)S(=O)(=O)N	[R1]C(=O)O	[R1]Cc1ccc(cc1)N	0.07	-1	4
[R1]c1ccc(cc1)c2ccc(cc2)S(=O)(=O)N	[R1]C(=O)O	[R1]C#N	0.71	-1	4
[R1]c1ccc(cc1)c2ccc(cc2)S(=O)(=O)N	[R1]Cn1cccn1	[R1]C(=O)O	0.26	-1	4
[R1]c1ccc(cc1)c2ccc(cc2)S(=O)(=O)N	[R1]c1ccc(cc1)Br	[R1]C(=O)O	2.09	1	4
[R1]c1ccc(cc1)c2ccc(cc2)S(=O)(=O)N	[R1][N+](=O)[O-]	[R1]C(=O)N	0.34	-1	4
[R1]c1ccc(cc1)c2ccc(cc2)S(=O)(=O)N	[R1]N	[R1]C(=O)N	0.3	-1	4
[R1]c1ccc(cc1)c2ccc(cc2)S(=O)(=O)N	[R1]C(=O)N	[R1]C(c1ccccc1)O	0.03	-1	4
[R1]c1ccc(cc1)c2ccc(cc2)S(=O)(=O)N	[R1]C(=O)N	[R1]Cc1ccc(cc1)N	0	-1	4
[R1]c1ccc(cc1)c2ccc(cc2)S(=O)(=O)N	[R1]C(=O)N	[R1]C#N	0.64	-1	4
[R1]c1ccc(cc1)c2ccc(cc2)S(=O)(=O)N	[R1]Cn1cccn1	[R1]C(=O)N	0.33	-1	4
[R1]c1ccc(cc1)c2ccc(cc2)S(=O)(=O)N	[R1]c1ccc(cc1)Br	[R1]C(=O)N	2.16	1	4
[R1]c1ccc(cc1)c2ccc(cc2)S(=O)(=O)N	[R1]C(=O)NCCO	[R1][N+](=O)[O-]	0	-1	4
[R1]c1ccc(cc1)c2ccc(cc2)S(=O)(=O)N	[R1]C(=O)NCCO	[R1]N	0.04	-1	4
[R1]c1ccc(cc1)c2ccc(cc2)S(=O)(=O)N	[R1]C(=O)NCCO	[R1]C(c1ccccc1)O	0.37	-1	4
[R1]c1ccc(cc1)c2ccc(cc2)S(=O)(=O)N	[R1]C(=O)NCCO	[R1]Cc1ccc(cc1)N	0.34	-1	4
[R1]c1ccc(cc1)c2ccc(cc2)S(=O)(=O)N	[R1]C(=O)NCCO	[R1]C#N	0.98	-1	4
[R1]c1ccc(cc1)c2ccc(cc2)S(=O)(=O)N	[R1]C(=O)NCCO	[R1]Cn1cccn1	0.01	-1	4
[R1]c1ccc(cc1)c2ccc(cc2)S(=O)(=O)N	[R1][N+](=O)[O-]	[R1]N	0.04	-1	4
[R1]c1ccc(cc1)c2ccc(cc2)S(=O)(=O)N	[R1][N+](=O)[O-]	[R1]C(=O)c1ccccc1	0.43	-1	4
[R1]c1ccc(cc1)c2ccc(cc2)S(=O)(=O)N	[R1][N+](=O)[O-]	[R1]C(c1ccccc1)O	0.37	-1	4
[R1]c1ccc(cc1)c2ccc(cc2)S(=O)(=O)N	[R1][N+](=O)[O-]	[R1]Cc1ccc(cc1)N	0.34	-1	4
[R1]c1ccc(cc1)c2ccc(cc2)S(=O)(=O)N	[R1][N+](=O)[O-]	[R1]C#N	0.98	-1	4
[R1]c1ccc(cc1)c2ccc(cc2)S(=O)(=O)N	[R1][N+](=O)[O-]	[R1]Cn1cccn1	0.01	-1	4
[R1]c1ccc(cc1)c2ccc(cc2)S(=O)(=O)N	[R1]N	[R1]C(=O)c1ccccc1	0.39	-1	4
[R1]c1ccc(cc1)c2ccc(cc2)S(=O)(=O)N	[R1]N	[R1]C(c1ccccc1)O	0.33	-1	4
[R1]c1ccc(cc1)c2ccc(cc2)S(=O)(=O)N	[R1]N	[R1]Cc1ccc(cc1)N	0.3	-1	4
[R1]c1ccc(cc1)c2ccc(cc2)S(=O)(=O)N	[R1]N	[R1]C#N	0.94	-1	4
[R1]c1ccc(cc1)c2ccc(cc2)S(=O)(=O)N	[R1]Cn1cccn1	[R1]N	0.03	-1	4
[R1]c1ccc(cc1)c2ccc(cc2)S(=O)(=O)N	[R1]C(c1ccccc1)O	[R1]C(=O)c1ccccc1	0.06	-1	4
[R1]c1ccc(cc1)c2ccc(cc2)S(=O)(=O)N	[R1]Cc1ccccc1	[R1]C(=O)c1ccccc1	2.03	1	4
[R1]c1ccc(cc1)c2ccc(cc2)S(=O)(=O)N	[R1]Cc1ccc(cc1)N	[R1]C(=O)c1ccccc1	0.09	-1	4
[R1]c1ccc(cc1)c2ccc(cc2)S(=O)(=O)N	[R1]C(=O)c1ccccc1	[R1]C#N	0.55	-1	4
[R1]c1ccc(cc1)c2ccc(cc2)S(=O)(=O)N	[R1]Cn1cccn1	[R1]C(=O)c1ccccc1	0.42	-1	4
[R1]c1ccc(cc1)c2ccc(cc2)S(=O)(=O)N	[R1]c1ccc(cc1)Br	[R1]C(=O)c1ccccc1	2.25	1	4
[R1]c1ccc(cc1)c2ccc(cc2)S(=O)(=O)N	[R1]Cc1ccc(cc1)N	[R1]C(c1ccccc1)O	0.03	-1	4
[R1]c1ccc(cc1)c2ccc(cc2)S(=O)(=O)N	[R1]C(c1ccccc1)O	[R1]C#N	0.61	-1	4
[R1]c1ccc(cc1)c2ccc(cc2)S(=O)(=O)N	[R1]Cn1cccn1	[R1]C(c1ccccc1)O	0.36	-1	4
[R1]c1ccc(cc1)c2ccc(cc2)S(=O)(=O)N	[R1]c1ccc(cc1)Br	[R1]C(c1ccccc1)O	2.19	1	4
[R1]c1ccc(cc1)c2ccc(cc2)S(=O)(=O)N	[R1]Cc1ccccc1	[R1]C#N	2.58	1	4
[R1]c1ccc(cc1)c2ccc(cc2)S(=O)(=O)N	[R1]c1ccc(cc1)Br	[R1]Cc1ccccc1	0.22	-1	4
[R1]c1ccc(cc1)C(c2ccc(cc2)c3ccc(cc3)S(=O)(=O)N)O	[R1]C(=O)OC	[R1][N+](=O)[O-]	0.05	-1	59
[R1]c1ccc(cc1)C(c2ccc(cc2)c3ccc(cc3)S(=O)(=O)N)O	[R1]C(=O)O	[R1][N+](=O)[O-]	2.14	1	59
[R1]c1ccc(cc1)c2ccc(cc2)S(=O)(=O)N	[R1]Cc1ccc(cc1)N	[R1]C#N	0.64	-1	4
[R1]c1ccc(cc1)c2ccc(cc2)S(=O)(=O)N	[R1]c1ccc(cc1)Br	[R1]Cc1ccc(cc1)N	2.16	1	4
[R1]c1ccc(cc1)CNc2ccc(cc2)S(=O)(=O)N	[R1]OCc1ccccc1	[R1]C	0.26	-1	43
[R1]c1ccc(cc1)CNc2ccc(cc2)S(=O)(=O)N	[R1]C	[R1]N(C)C	0	-1	43
[R1]c1ccc(cc1)CNc2ccc(cc2)S(=O)(=O)N	[R1]C	[R1]OC	0.02	-1	43
[R1]c1ccc(cc1)CNc2ccc(cc2)S(=O)(=O)N	[R1]OCc1ccccc1	[R1]N(C)C	0.26	-1	43
[R1]c1ccc(cc1)CNc2ccc(cc2)S(=O)(=O)N	[R1]N(C)C	[R1]OC	0.02	-1	43
[R1]NC(=O)Nc1ccc(cc1)S(=O)(=O)N	[R1]Cc1ccccc1	[R1]c1ccc(cc1)N	2.14	1	54
[R1]c1ccc(cc1)NC(=O)Nc2ccc(cc2)S(=O)(=O)N	[R1]I	[R1]N	2.22	1	1
[R1]c1ccc(cc1)NC(=O)Nc2ccc(cc2)S(=O)(=O)N	[R1]C(C)C	[R1]N	2.5	1	1
[R1]c1ccc(cc1)NC(=O)Nc2ccc(cc2)S(=O)(=O)N	[R1]CCCC	[R1]N	2.2	1	1
[R1]c1ccc(cc1)NC(=O)Nc2ccc(cc2)S(=O)(=O)N	[R1]N	[R1]OCCCC	0.88	-1	1
[R1]c1ccc(cc1)NC(=O)Nc2ccc(cc2)S(=O)(=O)N	[R1]CCCCCCCC	[R1]N	2.78	1	1
[R1]c1ccc(cc1)NC(=O)Nc2ccc(cc2)S(=O)(=O)N	[R1]C#N	[R1]N	0.61	-1	1
[R1]c1ccc(cc1)NC(=O)Nc2ccc(cc2)S(=O)(=O)N	[R1]Oc1ccccc1	[R1]N	0.73	-1	1
[R1]c1ccc(cc1)c2ccc(cc2)S(=O)(=O)N	[R1]Cn1cccn1	[R1]C#N	0.97	-1	4
[R1]c1ccc(cc1)c2ccc(cc2)S(=O)(=O)N	[R1]c1ccc(cc1)Br	[R1]C#N	2.8	1	4
[R1]c1ccc(cc1)C2C3=C(CCCC3=O)N(C4=C2C(=O)CCC4)c5ccc(cc5)C(=O)Nc6nnc(s6)S(=O)(=O)N	[R1]Br	[R1]Cl	0.75	-1	48
[R1]c1ccc(cc1)C2C3=C(CCCC3=O)N(C4=C2C(=O)CCC4)c5ccc(cc5)C(=O)Nc6nnc(s6)S(=O)(=O)N	[R1]C	[R1]Cl	0.64	-1	48
[R1]c1ccc(cc1)C2C3=C(CCCC3=O)N(C4=C2C(=O)CCC4)c5ccc(cc5)C(=O)Nc6nnc(s6)S(=O)(=O)N	[R1]CC	[R1]Cl	2.04	1	48
[R1]c1ccc(cc1)C2C3=C(CCCC3=O)N(C4=C2C(=O)CCC4)c5ccc(cc5)C(=O)Nc6nnc(s6)S(=O)(=O)N	[R1]SC	[R1]Cl	0.68	-1	48
[R1]c1ccc(cc1)C2C3=C(CCCC3=O)N(C4=C2C(=O)CCC4)c5ccc(cc5)C(=O)Nc6nnc(s6)S(=O)(=O)N	[R1]Br	[R1]C	0.11	-1	48
[R1]c1ccc(cc1)C2C3=C(CCCC3=O)N(C4=C2C(=O)CCC4)c5ccc(cc5)C(=O)Nc6nnc(s6)S(=O)(=O)N	[R1]Br	[R1]SC	0.07	-1	48
[R1]c1ccc(cc1)C2C3=C(CCCC3=O)N(C4=C2C(=O)CCC4)c5ccc(cc5)C(=O)Nc6nnc(s6)S(=O)(=O)N	[R1]SC	[R1]C	0.04	-1	48
[R1]c1ccc(cc1)S(=O)(=O)Nc2nnc(s2)S(=O)(=O)N	[R1]NC(=O)CCC(=O)O	[R1]N=C=S	0.74	-1	65
[R1]c1ccc(cc1)S(=O)(=O)Nc2nnc(s2)S(=O)(=O)N	[R1]NC(=O)CCC(=O)O	[R1]Br	0.67	-1	65
[R1]c1ccc(cc1)S(=O)(=O)Nc2nnc(s2)S(=O)(=O)N	[R1]C(C)(C)C	[R1]NC(=O)CCC(=O)O	0.21	-1	65
[R1]c1ccc(cc1)c2csc3n2nc(n3)c4ccc(cc4)S(=O)(=O)N	[R1]c1ccccc1	[R1]C	0.06	-1	12
[R1]c1ccc(cc1)c2csc3n2nc(n3)c4ccc(cc4)S(=O)(=O)N	[R1][N+](=O)[O-]	[R1]c1ccccc1	2.24	1	12
[R1]c1ccc(cc1)c2csc3n2nc(n3)c4ccc(cc4)S(=O)(=O)N	[R1]c1ccccc1	[R1]OC	0.17	-1	12
[R1]c1ccc(cc1)c2csc3n2nc(n3)c4ccc(cc4)S(=O)(=O)N	[R1]Br	[R1]c1ccccc1	2.45	1	12
[R1]c1csc2n1nc(n2)c3ccc(cc3)S(=O)(=O)N	[R1]c1cccc(c1)Br	[R1]c1ccc(cc1)C	2.12	1	19
[R1]c1csc2n1nc(n2)c3ccc(cc3)S(=O)(=O)N	[R1]c1ccc(cc1)[N+](=O)[O-]	[R1]c1cccc(c1)Br	0.18	-1	19
[R1]c1csc2n1nc(n2)c3ccc(cc3)S(=O)(=O)N	[R1]c1cccc(c1)Br	[R1]c1ccc(cc1)F	0.93	-1	19
[R1]c1csc2n1nc(n2)c3ccc(cc3)S(=O)(=O)N	[R1]c1cccc(c1)Br	[R1]c1ccc(cc1)OC	2.23	1	19
[R1]c1csc2n1nc(n2)c3ccc(cc3)S(=O)(=O)N	[R1]c1cccc(c1)Br	[R1]c1ccc(cc1)Cl	0.69	-1	19
[R1]c1csc2n1nc(n2)c3ccc(cc3)S(=O)(=O)N	[R1]c1ccc(cc1)Br	[R1]c1cccc(c1)Br	0.39	-1	19
[R1]c1ccc(cc1)c2csc3n2nc(n3)c4ccc(cc4)S(=O)(=O)N	[R1][N+](=O)[O-]	[R1]C	2.3	1	12
[R1]c1csc2n1nc(n2)c3ccc(cc3)S(=O)(=O)N	[R1]c1ccc(cc1)C	[R1]c1cccc(c1)[N+](=O)[O-]	0.17	-1	19
[R1]c1ccc(cc1)c2csc3n2nc(n3)c4ccc(cc4)S(=O)(=O)N	[R1]C	[R1]OC	0.11	-1	12
[R1]c1ccc(cc1)c2csc3n2nc(n3)c4ccc(cc4)S(=O)(=O)N	[R1]Br	[R1]C	2.51	1	12
[R1]c1csc2n1nc(n2)c3ccc(cc3)S(=O)(=O)N	[R1]c1ccc(cc1)[N+](=O)[O-]	[R1]c1cccc(c1)[N+](=O)[O-]	2.47	1	19
[R1]c1ccc(cc1)c2csc3n2nc(n3)c4ccc(cc4)S(=O)(=O)N	[R1][N+](=O)[O-]	[R1]OC	2.41	1	12
[R1]c1ccc(cc1)c2csc3n2nc(n3)c4ccc(cc4)S(=O)(=O)N	[R1][N+](=O)[O-]	[R1]Cl	0.87	-1	12
[R1]c1ccc(cc1)c2csc3n2nc(n3)c4ccc(cc4)S(=O)(=O)N	[R1]Br	[R1][N+](=O)[O-]	0.21	-1	12
[R1]c1ccc(cc1)c2csc3n2nc(n3)c4ccc(cc4)S(=O)(=O)N	[R1]Cl	[R1]F	0.24	-1	12
[R1]c1csc2n1nc(n2)c3ccc(cc3)S(=O)(=O)N	[R1]c1ccc(cc1)OC	[R1]c1cccc(c1)[N+](=O)[O-]	0.06	-1	19
[R1]c1csc2n1nc(n2)c3ccc(cc3)S(=O)(=O)N	[R1]c1ccc(cc1)Br	[R1]c1cccc(c1)[N+](=O)[O-]	2.68	1	19
[R1]c1ccc(cc1)c2csc3n2nc(n3)c4ccc(cc4)S(=O)(=O)N	[R1]Br	[R1]OC	2.62	1	12
[R1]c1ccc(c(c1)O)C(=O)O	[R1]N	[R1]S(=O)(=O)O	0.06	-1	37
[R1]Cc1cn(nn1)c2ccc(cc2)S(=O)(=O)N	[R1]Oc1ccccc1	[R1]Nc1ccccc1	0.08	-1	6
[R1]Cc1cn(nn1)c2ccc(cc2)S(=O)(=O)N	[R1]Sc1ccccc1	[R1]Nc1ccccc1	0.26	-1	6
[R1]Cc1cn(nn1)c2ccc(cc2)S(=O)(=O)N	[R1]Oc1cccnc1	[R1]Nc1ccccc1	0.23	-1	6
[R1]Cc1cn(nn1)c2ccc(cc2)S(=O)(=O)N	[R1]Oc1cccc(c1)C	[R1]Nc1ccccc1	0.26	-1	6
[R1]Cc1cn(nn1)c2ccc(cc2)S(=O)(=O)N	[R1]O	[R1]Nc1ccccc1	2.11	1	6
[R1]Cc1cn(nn1)c2ccc(cc2)S(=O)(=O)N	[R1]Sc1ccccc1	[R1]Oc1ccccc1	0.18	-1	6
[R1]Cc1cn(nn1)c2ccc(cc2)S(=O)(=O)N	[R1]Sc1ccccc1	[R1]Oc1cccnc1	0.03	-1	6
[R1]Cc1cn(nn1)c2ccc(cc2)S(=O)(=O)N	[R1]Oc1cccc(c1)C	[R1]Sc1ccccc1	0	-1	6
[R1]Nc1ccc(cc1)S(=O)(=O)Nc2ccc(cc2)S(=O)(=O)N	[R1]C(=NCCN(C)C)S	[R1]C(=O)N	0.01	-1	27
[R1]c1ccc(cc1)S(=O)(=O)N	[R1]N=C=S	[R1]C(=O)O	0.33	-1	16
[R1]c1ccc(cc1)S(=O)(=O)N	[R1]NC(=O)CC	[R1]C(=O)O	0.43	-1	16
[R1]c1ccc(cc1)S(=O)(=O)N	[R1]NC(=O)C	[R1]C(=O)O	0.45	-1	16
[R1]c1ccc(cc1)S(=O)(=O)N	[R1]C(=O)O	[R1]Br	0.03	-1	16
[R1]c1ccc(cc1)S(=O)(=O)N	[R1]N(C)N	[R1]C(=O)O	0.54	-1	16
[R1]c1ccc(cc1)S(=O)(=O)N	[R1]C(=O)O	[R1]NS(=O)(=O)C	0.13	-1	16
[R1]c1ccc(cc1)S(=O)(=O)N	[R1]C(=O)O	[R1]N=[N+]=N	0.27	-1	16
[R1]c1ccc(cc1)S(=O)(=O)N	[R1]CCC(=O)O	[R1]C(=O)O	0.75	-1	16
[R1]c1ccc2ccccc2c1	[R1]B(O)O	[R1]NS(=O)(=O)N	2.22	1	55
[R1]c1ccc(cc1)S(=O)(=O)N	[R1]NC(=O)CC	[R1]N=C=S	0.1	-1	16
[R1]c1ccc(cc1)S(=O)(=O)N	[R1]NC(=O)C	[R1]N=C=S	0.12	-1	16
[R1]c1ccc(cc1)S(=O)(=O)N	[R1]N=C=S	[R1]C(=O)NN	0.18	-1	16
[R1]c1ccc(cc1)S(=O)(=O)N	[R1]N=C=S	[R1]Br	0.36	-1	16
[R1]c1ccc(cc1)S(=O)(=O)N	[R1]N(C)N	[R1]N=C=S	0.21	-1	16
[R1]c1ccc(cc1)S(=O)(=O)N	[R1]N=C=S	[R1]NS(=O)(=O)C	0.46	-1	16
[R1]c1ccc(cc1)S(=O)(=O)N	[R1]N=C=S	[R1]N=[N+]=N	0.6	-1	16
[R1]c1ccc(cc1)S(=O)(=O)N	[R1]CCC(=O)O	[R1]N=C=S	0.42	-1	16
[R1]c1ccc(cc1)NS(=O)(=O)N	[R1]OC	[R1]Br	2.86	1	14
[R1]c1ccc(cc1)NS(=O)(=O)N	[R1]Br	[R1]C(F)(F)F	0.51	-1	14
[R1]c1ccc(cc1)NS(=O)(=O)N	[R1]Br	[R1]C#N	0.16	-1	14
[R1]c1ccc(cc1)NS(=O)(=O)N	[R1]OC	[R1]C(F)(F)F	3.37	1	14
[R1]c1ccc(cc1)NS(=O)(=O)N	[R1]OC	[R1]C#N	3.02	1	14
[R1]c1ccc(cc1)NS(=O)(=O)N	[R1]C#N	[R1]C(F)(F)F	0.35	-1	14
[R1]c1ccc(cc1)NS(=O)(=O)N	[R1][N+](=O)[O-]	[R1]C(F)(F)F	2.25	1	14
[R1]c1ccc2ccccc2c1	[R1]OS(=O)(=O)N	[R1]NS(=O)(=O)N	0.24	-1	55
[R1]C(=O)Nc1ccc(cc1)S(=O)(=O)N	[R1]CC	[R1]c1ccccc1	0.8	-1	3
[R1]C(=O)Nc1ccc(cc1)S(=O)(=O)N	[R1]CC	[R1]C(F)(F)F	0.25	-1	3
[R1]c1ccc(cc1)S(=O)(=O)N	[R1]NC(=O)CC	[R1]C(=O)NN	0.28	-1	16
[R1]c1ccc(cc1)S(=O)(=O)N	[R1]NC(=O)CC	[R1]Br	0.46	-1	16
[R1]CC(=O)Nc1ccc(cc1)S(=O)(=O)N	[R1]C	[R1]N1CCOCC1	0.43	-1	0
[R1]c1ccc(cc1)S(=O)(=O)N	[R1]N(C)N	[R1]NC(=O)CC	0.11	-1	16
[R1]Nc1ccc(cc1)S(=O)(=O)N	[R1]C(=O)CC	[R1]S(=O)(=O)C	0.56	-1	52
[R1]c1ccc(cc1)S(=O)(=O)N	[R1]NC(=O)CC	[R1]N=[N+]=N	0.7	-1	16
[R1]c1ccc(cc1)S(=O)(=O)N	[R1]CCC(=O)O	[R1]NC(=O)CC	0.32	-1	16
[R1]CC(=O)Nc1ccc(cc1)S(=O)(=O)N	[R1]C	[R1]c1ccccn1	0.53	-1	0
[R1]CC(=O)Nc1ccc(cc1)S(=O)(=O)N	[R1]C	[R1]c1cccs1	0.67	-1	0
[R1]CC(=O)Nc1ccc(cc1)S(=O)(=O)N	[R1]C	[R1]c1ccncc1	0.5	-1	0
[R1]C(=O)Nc1ccc(cc1)S(=O)(=O)N	[R1]C(CC)CCC	[R1]CC	0.14	-1	3
[R1]C(=O)Nc1ccc(cc1)S(=O)(=O)N	[R1]CC	[R1]NC1CCCC1	0.02	-1	3
[R1]C(=O)Nc1ccc(cc1)S(=O)(=O)N	[R1]C	[R1]c1ccccc1	0.82	-1	3
[R1]C(=O)Nc1ccc(cc1)S(=O)(=O)N	[R1]C	[R1]C(F)(F)F	0.27	-1	3
[R1]C(=O)Nc1ccc(cc1)S(=O)(=O)N	[R1]C(C)C	[R1]C	0.02	-1	3
[R1]c1ccc(cc1)S(=O)(=O)N	[R1]NC(=O)C	[R1]C(=O)NN	0.3	-1	16
[R1]c1ccc(cc1)S(=O)(=O)N	[R1]NC(=O)C	[R1]Br	0.48	-1	16
[R1]c1ccc(cc1)S(=O)(=O)N	[R1]N(C)N	[R1]NC(=O)C	0.09	-1	16
[R1]Nc1ccc(cc1)S(=O)(=O)N	[R1]C(=O)C	[R1]S(=O)(=O)C	0.58	-1	52
[R1]c1ccc(cc1)S(=O)(=O)N	[R1]NC(=O)C	[R1]N=[N+]=N	0.72	-1	16
[R1]c1ccc(cc1)S(=O)(=O)N	[R1]CCC(=O)O	[R1]NC(=O)C	0.3	-1	16
[R1]C(=O)Nc1ccc(cc1)S(=O)(=O)N	[R1]C(C)CC	[R1]C	0.14	-1	3
[R1]C(=O)Nc1ccc(cc1)S(=O)(=O)N	[R1]C	[R1]C(C)CCC	0.05	-1	3
[R1]C(=O)Nc1ccc(cc1)S(=O)(=O)N	[R1]C(CC)CCC	[R1]C	0.12	-1	3
[R1]C(=O)Nc1ccc(cc1)S(=O)(=O)N	[R1]C	[R1]NC1CCCC1	0.04	-1	3
[R1]NC(=O)Nc1ccc(cc1)S(=O)(=O)N	[R1]c1ccccc1	[R1]Cc1ccccc1	0.23	-1	54
[R1]C(=O)Nc1ccc(cc1)S(=O)(=O)N	[R1]C(F)(F)F	[R1]c1ccccc1	0.55	-1	3
[R1]C(=O)Nc1ccc(cc1)S(=O)(=O)N	[R1]C(C)C	[R1]c1ccccc1	0.84	-1	3
[R1]C(=O)Nc1ccc(cc1)S(=O)(=O)N	[R1]CCC	[R1]c1ccccc1	0.79	-1	3
[R1]C(=O)Nc1ccc(cc1)S(=O)(=O)N	[R1]CCCC	[R1]c1ccccc1	0.76	-1	3
[R1]C(=O)Nc1ccc(cc1)S(=O)(=O)N	[R1]CCCN	[R1]c1ccccc1	5.38	1	3
[R1]C(=O)Nc1ccc(cc1)S(=O)(=O)N	[R1]c1ccccc1	[R1]CCS	0.14	-1	3
[R1]C(=O)Nc1ccc(cc1)S(=O)(=O)N	[R1]Cc1cccs1	[R1]c1ccccc1	0.13	-1	3
[R1]C(=O)Nc1ccc(cc1)S(=O)(=O)N	[R1]c1ccccc1	[R1]CC(C)CC	0.56	-1	3
[R1]C(=O)Nc1ccc(cc1)S(=O)(=O)N	[R1]C(C)CC	[R1]c1ccccc1	0.96	-1	3
[R1]C(=O)Nc1ccc(cc1)S(=O)(=O)N	[R1]C(C)CCC	[R1]c1ccccc1	0.77	-1	3
[R1]C(=O)Nc1ccc(cc1)S(=O)(=O)N	[R1]C(CC)CCC	[R1]c1ccccc1	0.94	-1	3
[R1]C(=O)Nc1ccc(cc1)S(=O)(=O)N	[R1]NC1CCCC1	[R1]c1ccccc1	0.78	-1	3
[R1]C(=O)Nc1ccc(cc1)S(=O)(=O)N	[R1]C(C)C	[R1]C(F)(F)F	0.29	-1	3
[R1]C(=O)Nc1ccc(cc1)S(=O)(=O)N	[R1]CCC	[R1]C(F)(F)F	0.24	-1	3
[R1]C(=O)Nc1ccc(cc1)S(=O)(=O)N	[R1]CCCC	[R1]C(F)(F)F	0.21	-1	3
[R1]C(=O)Nc1ccc(cc1)S(=O)(=O)N	[R1]CCCN	[R1]C(F)(F)F	4.83	1	3
[R1]C(=O)Nc1ccc(cc1)S(=O)(=O)N	[R1]C(F)(F)F	[R1]CCS	0.69	-1	3
[R1]C(=O)Nc1ccc(cc1)S(=O)(=O)N	[R1]C(F)(F)F	[R1]Cc1cccs1	0.42	-1	3
[R1]C(=O)Nc1ccc(cc1)S(=O)(=O)N	[R1]C(C)CC	[R1]C(F)(F)F	0.41	-1	3
[R1]C(=O)Nc1ccc(cc1)S(=O)(=O)N	[R1]C(C)CCC	[R1]C(F)(F)F	0.22	-1	3
[R1]C(=O)Nc1ccc(cc1)S(=O)(=O)N	[R1]C(CC)CCC	[R1]C(F)(F)F	0.39	-1	3
[R1]C(=O)Nc1ccc(cc1)S(=O)(=O)N	[R1]NC1CCCC1	[R1]C(F)(F)F	0.23	-1	3
[R1]C(=O)Nc1ccc(cc1)S(=O)(=O)N	[R1]C(C)C	[R1]CCC	0.05	-1	3
[R1]C(=O)Nc1ccc(cc1)S(=O)(=O)N	[R1]C(C)C	[R1]CCCC	0.08	-1	3
[R1]Nc1ccc(cc1)S(=O)(=O)N	[R1]C(=O)C(C)C	[R1]S(=O)(=O)C	0.6	-1	52
[R1]C(=O)Nc1ccc(cc1)S(=O)(=O)N	[R1]CCCN	[R1]C(C)C	4.54	1	3
[R1]C(=O)Nc1ccc(cc1)S(=O)(=O)N	[R1]C(C)C	[R1]CCS	0.98	-1	3
[R1]C(=O)Nc1ccc(cc1)S(=O)(=O)N	[R1]C(C)C	[R1]Cc1cccs1	0.71	-1	3
[R1]C(=O)Nc1ccc(cc1)S(=O)(=O)N	[R1]C(CC)CCC	[R1]C(C)C	0.1	-1	3
[R1]C(=O)Nc1ccc(cc1)S(=O)(=O)N	[R1]C(C)C	[R1]NC1CCCC1	0.06	-1	3
[R1]CCC(=O)Nc1ccc(cc1)S(=O)(=O)N	[R1]C	[R1]N1CCN(CC1)C	0.14	-1	13
[R1]CCC(=O)Nc1ccc(cc1)S(=O)(=O)N	[R1]C	[R1]N1CCOCC1	0.45	-1	13
[R1]CCC(=O)Nc1ccc(cc1)S(=O)(=O)N	[R1]C	[R1]N1CCC(CC1)C	0.12	-1	13
[R1]CC(=O)Nc1ccc(cc1)S(=O)(=O)N	[R1]CC	[R1]N1CCOCC1	0.42	-1	0
[R1]Nc1ccc(cc1)S(=O)(=O)N	[R1]C(=O)CCC	[R1]S(=O)(=O)C	0.55	-1	52
[R1]CCC(=O)Nc1ccc(cc1)S(=O)(=O)N	[R1]C	[R1]S	0.93	-1	13
[R1]CC(=O)Nc1ccc(cc1)S(=O)(=O)N	[R1]CC	[R1]c1ccccn1	0.52	-1	0
[R1]CC(=O)Nc1ccc(cc1)S(=O)(=O)N	[R1]CC	[R1]c1cccs1	0.66	-1	0
[R1]CC(=O)Nc1ccc(cc1)S(=O)(=O)N	[R1]CC	[R1]c1ccncc1	0.49	-1	0
[R1]C(=O)Nc1ccc(cc1)S(=O)(=O)N	[R1]CCC	[R1]C(C)CCC	0.02	-1	3
[R1]C(=O)Nc1ccc(cc1)S(=O)(=O)N	[R1]CCC	[R1]NC1CCCC1	0.01	-1	3
[R1]CCC(=O)Nc1ccc(cc1)S(=O)(=O)N	[R1]CC	[R1]N1CCN(CC1)C	0.11	-1	13
[R1]CCC(=O)Nc1ccc(cc1)S(=O)(=O)N	[R1]CC	[R1]N1CCOCC1	0.42	-1	13
[R1]CCC(=O)Nc1ccc(cc1)S(=O)(=O)N	[R1]CC	[R1]N1CCC(CC1)C	0.09	-1	13
[R1]CC(=O)Nc1ccc(cc1)S(=O)(=O)N	[R1]CCC	[R1]N1CCOCC1	0.39	-1	0
[R1]CCCC(=O)Nc1ccc(cc1)S(=O)(=O)N	[R1]N1CCC(CC1)C	[R1]C	0.09	-1	24
[R1]CCCC(=O)Nc1ccc(cc1)S(=O)(=O)N	[R1]C	[R1]N1CCOCC1	0.31	-1	24
[R1]CCCC(=O)Nc1ccc(cc1)S(=O)(=O)N	[R1]N	[R1]C	4.62	1	24
[R1]CCC(=O)Nc1ccc(cc1)S(=O)(=O)N	[R1]CC	[R1]S	0.9	-1	13
[R1]CC(=O)Nc1ccc(cc1)S(=O)(=O)N	[R1]CCC	[R1]c1ccccn1	0.49	-1	0
[R1]CC(=O)Nc1ccc(cc1)S(=O)(=O)N	[R1]CCC	[R1]c1cccs1	0.63	-1	0
[R1]CC(=O)Nc1ccc(cc1)S(=O)(=O)N	[R1]CCC	[R1]c1ccncc1	0.46	-1	0
[R1]C(=O)Nc1ccc(cc1)S(=O)(=O)N	[R1]C(C)CC	[R1]CCCC	0.2	-1	3
[R1]C(=O)Nc1ccc(cc1)S(=O)(=O)N	[R1]NC1CCCC1	[R1]CCCC	0.02	-1	3
[R1]c1ccc(cc1)S(=O)(=O)N	[R1]C(=O)NN	[R1]Br	0.18	-1	16
[R1]c1ccc(cc1)S(=O)(=O)N	[R1]N(C)N	[R1]C(=O)NN	0.39	-1	16
[R1]c1ccc(cc1)S(=O)(=O)N	[R1]C(=O)NN	[R1]NS(=O)(=O)C	0.28	-1	16
[R1]c1ccc(cc1)S(=O)(=O)N	[R1]C(=O)NN	[R1]N=[N+]=N	0.42	-1	16
[R1]c1ccc(cc1)S(=O)(=O)N	[R1]CCC(=O)O	[R1]C(=O)NN	0.6	-1	16
[R1]Nc1ccc(cc1F)S(=O)(=O)N	[R1]C(=O)CCCN	[R1]N	6.29	1	51
[R1]Nc1ccc(cc1F)S(=O)(=O)N	[R1]N	[R1]C(=O)CCS	0.72	-1	51
[R1]Nc1ccc(cc1Cl)S(=O)(=O)N	[R1]C(=O)CCCN	[R1]N	5.63	1	69
[R1]Nc1ccc(cc1Cl)S(=O)(=O)N	[R1]N	[R1]C(=O)CCS	0.93	-1	69
[R1]c1ccc(cc1)OS(=O)(=O)N	[R1]Br	[R1]Cl	0.14	-1	21
[R1]c1ccc(cc1)OS(=O)(=O)N	[R1]OS(=O)(=O)N	[R1]Br	2.63	1	21
[R1]c1ccc(cc1)OS(=O)(=O)N	[R1]C#N	[R1]Cl	2.13	1	21
[R1]c1ccc(cc1)OS(=O)(=O)N	[R1]OS(=O)(=O)N	[R1]Cl	2.77	1	21
[R1]c1ccc(cc1)OS(=O)(=O)N	[R1]C(F)(F)F	[R1]Cl	2.1	1	21
[R1]c1ccc(cc1)S(=O)(=O)N	[R1]N(C)N	[R1]Br	0.57	-1	16
[R1]c1ccc(cc1)S(=O)(=O)N	[R1]Br	[R1]NS(=O)(=O)C	0.1	-1	16
[R1]c1ccc(cc1)S(=O)(=O)N	[R1]Br	[R1]N=[N+]=N	0.24	-1	16
[R1]c1ccc(cc1)S(=O)(=O)N	[R1]CCC(=O)O	[R1]Br	0.78	-1	16
[R1]c1ccc(cc1)OS(=O)(=O)N	[R1]OS(=O)(=O)N	[R1]C#N	0.64	-1	21
[R1]c1ccc(cc1)OS(=O)(=O)N	[R1]C#N	[R1]C(F)(F)F	0.03	-1	21
[R1]CCCC(=O)Nc1ccc(cc1)S(=O)(=O)N	[R1]N1CCC(CC1)C	[R1]CN1CCOCC1	0.53	-1	24
[R1]CCCC(=O)Nc1ccc(cc1)S(=O)(=O)N	[R1]N1CCOCC1	[R1]CN1CCOCC1	0.13	-1	24
[R1]CCCC(=O)Nc1ccc(cc1)S(=O)(=O)N	[R1]N	[R1]CN1CCOCC1	5.06	1	24
[R1]CCC(=O)Nc1ccc(cc1)S(=O)(=O)N	[R1]N1CCN(CC1)C	[R1]N1CCOCC1	0.31	-1	13
[R1]CCC(=O)Nc1ccc(cc1)S(=O)(=O)N	[R1]N1CCC(CC1)C	[R1]N1CCN(CC1)C	0.02	-1	13
[R1]CCC(=O)Nc1ccc(cc1)S(=O)(=O)N	[R1]N1CCN(CC1)C	[R1]CN1CCOCC1	0.2	-1	13
[R1]CCC(=O)Nc1ccc(cc1)S(=O)(=O)N	[R1]CN	[R1]N1CCN(CC1)C	4.73	1	13
[R1]CCC(=O)Nc1ccc(cc1)S(=O)(=O)N	[R1]N1CCN(CC1)C	[R1]S	0.79	-1	13
[R1]CC(=O)Nc1nnc(s1)S(=O)(=O)N	[R1]CCN	[R1]N1CCOCC1	8.15	1	29
[R1]CCC(=O)Nc1ccc(cc1)S(=O)(=O)N	[R1]N1CCC(CC1)C	[R1]N1CCOCC1	0.33	-1	13
[R1]CC(=O)Nc1ccc(cc1)S(=O)(=O)N	[R1]N1CCOCC1	[R1]CN1CCOCC1	0.03	-1	0
[R1]CCC(=O)Nc1ccc(cc1)S(=O)(=O)N	[R1]CN1CCOCC1	[R1]N1CCOCC1	0.11	-1	13
[R1]CCC(=O)Nc1ccc(cc1)S(=O)(=O)N	[R1]CN	[R1]N1CCOCC1	5.04	1	13
[R1]CCC(=O)Nc1ccc(cc1)S(=O)(=O)N	[R1]N1CCOCC1	[R1]S	0.48	-1	13
[R1]CC(=O)Nc1ccc(cc1)S(=O)(=O)N	[R1]CN1CCOCC1	[R1]c1ccccn1	0.07	-1	0
[R1]CC(=O)Nc1ccc(cc1)S(=O)(=O)N	[R1]CN1CCOCC1	[R1]c1cccs1	0.21	-1	0
[R1]CC(=O)Nc1ccc(cc1)S(=O)(=O)N	[R1]CN1CCOCC1	[R1]c1ccncc1	0.04	-1	0
[R1]CC(=O)Nc1ccc(cc1)S(=O)(=O)N	[R1]CN1CCOCC1	[R1]C(C)CC	0.9	-1	0
[R1]CCC(=O)Nc1ccc(cc1)S(=O)(=O)N	[R1]N1CCC(CC1)C	[R1]CN1CCOCC1	0.22	-1	13
[R1]CCC(=O)Nc1ccc(cc1)S(=O)(=O)N	[R1]CN	[R1]N1CCC(CC1)C	4.71	1	13
[R1]CCC(=O)Nc1ccc(cc1)S(=O)(=O)N	[R1]N1CCC(CC1)C	[R1]S	0.81	-1	13
[R1]CCC(=O)Nc1nnc(s1)S(=O)(=O)N	[R1]NC(=O)CCCN	[R1]N1CCN(CC1)C	8.02	1	10
[R1]CCC(=O)Nc1nnc(s1)S(=O)(=O)N	[R1]CN	[R1]N1CCN(CC1)C	7.82	1	10
[R1]CCC(=O)Nc1nnc(s1)S(=O)(=O)N	[R1]S	[R1]N1CCN(CC1)C	0.68	-1	10
[R1]CC(=O)Nc1ccc(cc1)S(=O)(=O)N	[R1]CCN	[R1]N1CCOCC1	5.01	1	0
[R1]CC(=O)Nc1ccc(cc1)S(=O)(=O)N	[R1]N1CCOCC1	[R1]CS	0.51	-1	0
[R1]CC(=O)Nc1ccc(cc1)S(=O)(=O)N	[R1]N1CCOCC1	[R1]c1ccccn1	0.1	-1	0
[R1]CC(=O)Nc1ccc(cc1)S(=O)(=O)N	[R1]N1CCOCC1	[R1]c1cccs1	0.24	-1	0
[R1]CC(=O)Nc1ccc(cc1)S(=O)(=O)N	[R1]N1CCOCC1	[R1]c1ccncc1	0.07	-1	0
[R1]CC(=O)Nc1ccc(cc1)S(=O)(=O)N	[R1]N1CCOCC1	[R1]C(C)CC	0.93	-1	0
[R1]CCCC(=O)Nc1ccc(cc1)S(=O)(=O)N	[R1]N1CCC(CC1)C	[R1]N1CCOCC1	0.4	-1	24
[R1]CCCC(=O)Nc1ccc(cc1)S(=O)(=O)N	[R1]N	[R1]N1CCC(CC1)C	4.53	1	24
[R1]CCCC(=O)Nc1ccc(cc1)S(=O)(=O)N	[R1]N	[R1]N1CCOCC1	4.93	1	24
[R1]CCC(=O)Nc1ccc(cc1)S(=O)(=O)N	[R1]CN1CCOCC1	[R1]S	0.59	-1	13
[R1]c1ccc(cc1)S(=O)(=O)N	[R1]N(C)N	[R1]NS(=O)(=O)C	0.67	-1	16
[R1]c1ccc(cc1)S(=O)(=O)N	[R1]N(C)N	[R1]N=[N+]=N	0.81	-1	16
[R1]c1ccc(cc1)S(=O)(=O)N	[R1]CCC(=O)O	[R1]N(C)N	0.21	-1	16
[R1]C(=O)NC1Cc2ccc(cc2C1)S(=O)(=O)N	[R1]c1ccc(cc1)Cl	[R1]C	0.7	-1	62
[R1]C(=O)NC1Cc2ccc(cc2C1)S(=O)(=O)N	[R1]C	[R1]C(CCC)CCC	0.23	-1	62
[R1]C(=O)NC1Cc2ccc(cc2C1)S(=O)(=O)N	[R1]CC	[R1]c1ccc(cc1)Cl	0.12	-1	62
[R1]C(=O)NC1Cc2ccc(cc2C1)S(=O)(=O)N	[R1]CCC	[R1]c1ccc(cc1)Cl	0.78	-1	62
[R1]C(=O)NC1Cc2ccc(cc2C1)S(=O)(=O)N	[R1]c1ccc(cc1)Cl	[R1]C(CCC)CCC	0.93	-1	62
[R1]C(=O)NC1Cc2ccc(cc2C1)S(=O)(=O)N	[R1]CCCC	[R1]c1ccc(cc1)Cl	0	-1	62
[R1]c1ccc(cc1)S(=O)(=O)Nc2nnc(s2)S(=O)(=O)N	[R1]N=C=S	[R1]NC(=NCCN(C)C)S	0.28	-1	65
[R1]c1ccc(cc1)S(=O)(=O)Nc2nnc(s2)S(=O)(=O)N	[R1]Br	[R1]N=C=S	0.07	-1	65
[R1]c1ccc(cc1)S(=O)(=O)Nc2nnc(s2)S(=O)(=O)N	[R1]C(C)(C)C	[R1]N=C=S	0.95	-1	65
[R1]c1ccc(cc1)S(=O)(=O)Nc2nnc(s2)S(=O)(=O)N	[R1]Br	[R1]NC(=NCCN(C)C)S	0.35	-1	65
[R1]NS(=O)(=O)c1ccc(cc1)NC(=NCCN2CCOCC2)S	[R1]c1ccc(cc1)S(=O)(=O)N	[R1]c1nnc(s1)S(=O)(=O)N	2.36	1	44
[R1]NS(=O)(=O)c1ccc(cc1)NC(=NCCN2CCOCC2)S	[R1]Cc1ccc(cc1)S(=O)(=O)N	[R1]c1nnc(s1)S(=O)(=O)N	2.44	1	44
[R1]c1ccc(c(c1)C(=O)O)O	[R1]S(=O)(=O)O	[R1]Cl	3.18	1	38
[R1]c1ccc(c(c1)C(=O)O)O	[R1]O	[R1]Cl	0.51	-1	38
[R1]NS(=O)(=O)c1ccc(cc1)NC(=NCCN2CCOCC2)S	[R1]Cc1ccc(cc1)S(=O)(=O)N	[R1]c1ccc(cc1)S(=O)(=O)N	0.08	-1	44
[R1]c1ccc(cc1)S(=O)(=O)Nc2ccc(cc2)S(=O)(=O)N	[R1]NC(=NN1CCOCC1)S	[R1]C(C)(C)C	0.38	-1	63
[R1]Nc1ccc(cc1)S(=O)(=O)Nc2ccc(cc2)S(=O)(=O)N	[R1]C(=O)CCCN	[R1]C(=NN1CCOCC1)S	5.39	1	27
[R1]Nc1ccc(cc1)S(=O)(=O)Nc2ccc(cc2)S(=O)(=O)N	[R1]C(=O)CCCN	[R1]C(=NCCN(C)C)S	6.94	1	27
[R1]c1ccc(cc1)S(=O)(=O)Nc2nnc(s2)S(=O)(=O)N	[R1]C(C)(C)C	[R1]Br	0.88	-1	65
[R1]C(=O)Nc1nnc(s1)S(=O)(=O)N	[R1]CCCN	[R1]c1ccco1	7.32	1	57
[R1]C(=O)Nc1nnc(s1)S(=O)(=O)N	[R1]CCS	[R1]c1ccco1	0.18	-1	57
[R1]C(=O)Nc1nnc(s1)S(=O)(=O)N	[R1]Cc1cccs1	[R1]c1ccco1	0.93	-1	57
[R1]Nc1ccc(cc1)S(=O)(=O)N	[R1]S(=O)(=O)C	[R1]C(=O)CCS	0.38	-1	52
[R1]c1ccc(cc1)S(=O)(=O)N	[R1]NS(=O)(=O)C	[R1]N=[N+]=N	0.14	-1	16
[R1]c1ccc(cc1)S(=O)(=O)N	[R1]CCC(=O)O	[R1]NS(=O)(=O)C	0.88	-1	16
[R1]c1ccc(cc1)S(=O)(=O)N	[R1]NS(=O)(=O)C	[R1]OCCCC	0.95	-1	16
[R1]c1ccc(cc1)S(=O)(=O)Nc2ccc(cc2)S(=O)(=O)N	[R1]NC(=O)CCCN	[R1]C(C)(C)C	5.77	1	63
[R1]CC(=O)Nc1ccc(cc1Cl)S(=O)(=O)N	[R1]CCN	[R1]c1cccs1	5.81	1	17
[R1]CC(=O)Nc1ccc(cc1Cl)S(=O)(=O)N	[R1]CCN	[R1]c1ccccc1	5.75	1	17
[R1]CC(=O)Nc1ccc(cc1Br)S(=O)(=O)N	[R1]CCN	[R1]c1ccccc1	4.92	1	15
[R1]CC(=O)Nc1ccc(cc1Br)S(=O)(=O)N	[R1]CCN	[R1]c1cccs1	5.8	1	15
[R1]CC(=O)Nc1ccc(cc1F)S(=O)(=O)N	[R1]CCN	[R1]c1cccs1	5.41	1	9
[R1]CC(=O)Nc1ccc(cc1F)S(=O)(=O)N	[R1]CCN	[R1]c1ccccc1	6.21	1	9
[R1]C(=O)N(CC)C1CC(S(=O)(=O)c2c1cc(s2)S(=O)(=O)N)C	[R1]CCCN	[R1]OCCCO[N+](=O)[O-]	7.11	1	36
[R1]C(=O)N(CC)C1CC(S(=O)(=O)c2c1cc(s2)S(=O)(=O)N)C	[R1]CCCN	[R1]OCCCCO[N+](=O)[O-]	6.34	1	36
[R1]CCC(=O)Nc1nnc(s1)S(=O)(=O)N	[R1]NC(=O)CCCN	[R1]CN	0.2	-1	10
[R1]CCC(=O)Nc1nnc(s1)S(=O)(=O)N	[R1]NC(=O)CCCN	[R1]S	7.34	1	10
[R1]CCC(=O)Nc1nnc(s1)S(=O)(=O)N	[R1]CN	[R1]S	7.14	1	10
[R1]CC(=O)Nc1nnc(s1)S(=O)(=O)N	[R1]CCN	[R1]c1ccccc1	6.39	1	29
[R1]CC(=O)Nc1nnc(s1)S(=O)(=O)N	[R1]CCN	[R1]c1cccs1	6.39	1	29
[R1]CCC(=O)Nc1ccc(cc1)S(=O)(=O)N	[R1]CN	[R1]S	5.52	1	13
[R1]CC(=O)Nc1ccc(cc1)S(=O)(=O)N	[R1]CCN	[R1]c1ccccn1	5.11	1	0
[R1]CC(=O)Nc1ccc(cc1)S(=O)(=O)N	[R1]CCN	[R1]c1cccs1	5.25	1	0
[R1]CC(=O)Nc1ccc(cc1)S(=O)(=O)N	[R1]CCN	[R1]c1ccncc1	5.08	1	0
[R1]CC(=O)Nc1ccc(cc1)S(=O)(=O)N	[R1]CCN	[R1]C(C)CC	5.94	1	0
[R1]C(=O)Nc1ccc(cc1)S(=O)(=O)N	[R1]CCCN	[R1]C(C)CC	4.42	1	3
[R1]C(=O)Nc1ccc(cc1)S(=O)(=O)N	[R1]CCCN	[R1]C(CC)CC	3.5	1	3
[R1]CC(=O)Nc1ccc(cc1)S(=O)(=O)N	[R1]CCN	[R1]C(C)(C)C	3.41	1	0
[R1]C(=O)Nc1ccc(cc1)S(=O)(=O)N	[R1]CCCN	[R1]C(C)CCC	4.61	1	3
[R1]C(=O)Nc1ccc(cc1)S(=O)(=O)N	[R1]CCCN	[R1]C(CC)CCC	4.44	1	3
[R1]C(=O)Nc1ccc(cc1)S(=O)(=O)N	[R1]CCCN	[R1]NC1CCCC1	4.6	1	3
[R1]C(=O)NC1Cc2ccc(cc2C1)S(=O)(=O)N	[R1]C1CCCCC1	[R1]CCC	0.41	-1	62
[R1]C(=O)NC1Cc2ccc(cc2C1)S(=O)(=O)N	[R1]C1CCCCC1	[R1]C(CCC)CCC	2.12	1	62
[R1]CC(=O)NCCc1ccc(cc1)S(=O)(=O)N	[R1]c1ccncc1	[R1]CS	0.61	-1	8
[R1]CC(=O)NCCc1ccc(cc1)S(=O)(=O)N	[R1]c1cccs1	[R1]CS	0.34	-1	8
[R1]CC(=O)NCCc1ccc(cc1)S(=O)(=O)N	[R1]c1ccccc1	[R1]CS	0.45	-1	8
[R1]CC(=O)NCCc1ccc(cc1)S(=O)(=O)N	[R1]CS	[R1]c1ccc(c(c1)Cl)O	0.12	-1	8
[R1]CCc1ccc(cc1)S(=O)(=O)N	[R1]C(=O)CCCN	[R1]NC(=O)CCS	5.8	1	22
[R1]CC(=O)Nc1nnc(s1)S(=O)(=O)N	[R1]c1ccccc1	[R1]CS	0.75	-1	29
[R1]CC(=O)Nc1nnc(s1)S(=O)(=O)N	[R1]c1cccs1	[R1]CS	0.75	-1	29
[R1]CC(=O)Nc1ccc(cc1)S(=O)(=O)N	[R1]c1ccccn1	[R1]CS	0.41	-1	0
[R1]CC(=O)Nc1ccc(cc1)S(=O)(=O)N	[R1]c1cccs1	[R1]CS	0.27	-1	0
[R1]CC(=O)Nc1ccc(cc1)S(=O)(=O)N	[R1]c1ccncc1	[R1]CS	0.44	-1	0
[R1]CC(=O)Nc1ccc(cc1)S(=O)(=O)N	[R1]CS	[R1]C(C)CC	0.42	-1	0
[R1]C(=O)Nc1ccc(cc1)S(=O)(=O)N	[R1]C(CC)CC	[R1]CCS	2.02	1	3
[R1]CC(=O)Nc1ccc(cc1)S(=O)(=O)N	[R1]C(C)(C)C	[R1]CS	2.11	1	0
[R1]C(=O)Nc1ccc(cc1)S(=O)(=O)N	[R1]C(C)CCC	[R1]CCS	0.91	-1	3
[R1]C(=O)Nc1ccc(cc1)S(=O)(=O)N	[R1]NC1CCCC1	[R1]CCS	0.92	-1	3
[R1]CC(=O)Nc1ccc(cc1F)S(=O)(=O)N	[R1]c1ccccc1	[R1]CS	0.8	-1	9
[R1]CC(=O)Nc1ccc(cc1Cl)S(=O)(=O)N	[R1]c1cccs1	[R1]CS	0.75	-1	17
[R1]CC(=O)Nc1ccc(cc1Cl)S(=O)(=O)N	[R1]c1ccccc1	[R1]CS	0.81	-1	17
[R1]c1ccc(cc1)S(=O)(=O)N	[R1]N=[N+]=N	[R1]OCCCC	0.81	-1	16
[R1]c1ccc(c(c1)C(=O)O)O	[R1]S(=O)(=O)O	[R1]O	2.67	1	38
[R1]c1ccc(cc1)C=NNC(=O)Nc2n[nH]c(=S)s2	[R1]Cl	[R1]O	0.55	-1	41
[R1]c1ccc(cc1)C=NNC(=O)Nc2n[nH]c(=S)s2	[R1]Cl	[R1]F	0.55	-1	41
[R1]c1ccc(cc1)C=NNC(=O)Nc2n[nH]c(=S)s2	[R1]Cl	[R1][N+](=O)[O-]	0.8	-1	41
[R1]c1ccc(cc1)C=NNC(=O)Nc2n[nH]c(=S)s2	[R1]Br	[R1]OC	0.02	-1	41
[R1]c1ccc(cc1)C=NNC(=O)Nc2n[nH]c(=S)s2	[R1]OC	[R1][N+](=O)[O-]	2.21	1	41
[R1]C=NNC(=O)Nc1n[nH]c(=S)s1	[R1]c1ccccc1	[R1]c1cccnc1	2.23	1	53
[R1]c1ccc(cc1)C=NNC(=O)Nc2n[nH]c(=S)s2	[R1]F	[R1]O	0	-1	41
[R1]c1ccc(cc1)C=NNC(=O)Nc2n[nH]c(=S)s2	[R1]O	[R1][N+](=O)[O-]	0.25	-1	41
[R1]c1ccc(cc1)C=NNC(=O)Nc2n[nH]c(=S)s2	[R1]Br	[R1][N+](=O)[O-]	2.23	1	41
[R1]c1ccc(cc1)C=NNC(=O)Nc2n[nH]c(=S)s2	[R1]F	[R1][N+](=O)[O-]	0.25	-1	41
[R1]C=NNC(=O)Nc1n[nH]c(=S)s1	[R1]c1ccco1	[R1]c1cccnc1	0.8	-1	53
[R1]C=NNC(=O)Nc1n[nH]c(=S)s1	[R1]CC(C)C	[R1]c1cccnc1	0.63	-1	53
[R1]C=NNC(=O)Nc1n[nH]c(=S)s1	[R1]c1ccco1	[R1]CC(C)C	0.17	-1	53
[R1]c1ccc(cc1)OS(=O)(=O)N	[R1]OS(=O)(=O)N	[R1]C(F)(F)F	0.67	-1	21
[R1]CC(=O)Nc1ccc(cc1Br)S(=O)(=O)N	[R1]c1ccccc1	[R1]c1cccs1	0.88	-1	15
[R1]CC(=O)Nc1ccc(cc1)S(=O)(=O)N	[R1]c1ccccn1	[R1]c1cccs1	0.14	-1	0
[R1]CC(=O)Nc1ccc(cc1)S(=O)(=O)N	[R1]c1ccncc1	[R1]c1ccccn1	0.03	-1	0
[R1]CC(=O)Nc1ccc(cc1)S(=O)(=O)N	[R1]c1ccccn1	[R1]C(C)CC	0.83	-1	0
[R1]CC(=O)Nc1ccc(cc1)S(=O)(=O)N	[R1]c1ccncc1	[R1]c1cccs1	0.17	-1	0
[R1]CC(=O)Nc1ccc(cc1)S(=O)(=O)N	[R1]c1cccs1	[R1]C(C)CC	0.69	-1	0
[R1]C(=O)Nc1ccc(cc1)S(=O)(=O)N	[R1]C(C)CC	[R1]Cc1cccs1	0.83	-1	3
[R1]C(=O)Nc1ccc(cc1)S(=O)(=O)N	[R1]C(C)CCC	[R1]Cc1cccs1	0.64	-1	3
[R1]C(=O)Nc1ccc(cc1)S(=O)(=O)N	[R1]C(CC)CCC	[R1]Cc1cccs1	0.81	-1	3
[R1]C(=O)Nc1ccc(cc1)S(=O)(=O)N	[R1]NC1CCCC1	[R1]Cc1cccs1	0.65	-1	3
[R1]CC(=O)Nc1ccc(cc1)S(=O)(=O)N	[R1]c1ccncc1	[R1]C(C)CC	0.86	-1	0
[R1]CC(=O)Nc1ccc(cc1F)S(=O)(=O)N	[R1]c1cccs1	[R1]c1ccccc1	0.8	-1	9
[R1]CC(=O)Nc1ccc(cc1Cl)S(=O)(=O)N	[R1]c1ccccc1	[R1]c1cccs1	0.06	-1	17
[R1]CC(=O)NCCc1ccc(cc1)S(=O)(=O)N	[R1]c1ccncc1	[R1]c1cccs1	0.27	-1	8
[R1]CC(=O)NCCc1ccc(cc1)S(=O)(=O)N	[R1]c1ccncc1	[R1]c1ccccc1	0.16	-1	8
[R1]CC(=O)NCCc1ccc(cc1)S(=O)(=O)N	[R1]c1ccncc1	[R1]c1ccc(c(c1)Cl)O	0.73	-1	8
[R1]CC(=O)NCCc1ccc(cc1)S(=O)(=O)N	[R1]c1ccncc1	[R1]c1ccc(cc1)OC	2.08	1	8
[R1]CC(=O)Nc1nnc(s1)S(=O)(=O)N	[R1]c1ccccc1	[R1]c1cccs1	0	-1	29
[R1]CC(=O)NCc1ccc(cc1)S(=O)(=O)N	[R1]c1ccccc1	[R1]c1cccs1	0.01	-1	34
[R1]CC(=O)NCCc1ccc(cc1)S(=O)(=O)N	[R1]c1ccccc1	[R1]c1cccs1	0.11	-1	8
[R1]CC(=O)NCCc1ccc(cc1)S(=O)(=O)N	[R1]c1cccs1	[R1]c1ccc(c(c1)Cl)O	0.46	-1	8
[R1]CC(=O)NCCc1ccc(cc1)S(=O)(=O)N	[R1]c1ccccc1	[R1]c1ccc(c(c1)Cl)O	0.57	-1	8
[R1]C(=O)N(CC)C1CC(S(=O)(=O)c2c1cc(s2)S(=O)(=O)N)C	[R1]CCCCCO[N+](=O)[O-]	[R1]OCCCO[N+](=O)[O-]	0.04	-1	36
[R1]C(=O)N(CC)C1CC(S(=O)(=O)c2c1cc(s2)S(=O)(=O)N)C	[R1]OCCCCO[N+](=O)[O-]	[R1]CCCCCO[N+](=O)[O-]	0.73	-1	36
[R1]C(CC)C(=O)Nc1ccc(cc1)S(=O)(=O)N	[R1]C(C)CC	[R1]CC(C)C	0.13	-1	49
[R1]C(CC)C(=O)Nc1ccc(cc1)S(=O)(=O)N	[R1]C	[R1]C(C)CC	0.38	-1	49
[R1]C(=O)Nc1ccc(cc1)S(=O)(=O)N	[R1]C(CC)CC	[R1]CC(C)CC	2.44	1	3
[R1]CC(=O)Nc1ccc(cc1)S(=O)(=O)N	[R1]C(C)(C)C	[R1]C(C)CC	2.53	1	0
[R1]C(CC)C(=O)Nc1ccc(cc1)S(=O)(=O)N	[R1]CCCC	[R1]C(C)(C)C	0.03	-1	49
[R1]C(=O)Nc1ccc(cc1)S(=O)(=O)N	[R1]C(C)CC	[R1]NC1CCCC1	0.18	-1	3
[R1]C(CC)C(=O)Nc1ccc(cc1)S(=O)(=O)N	[R1]CC	[R1]C(C)(C)C	2.47	1	49
[R1]C(=O)Nc1ccc(cc1)S(=O)(=O)N	[R1]CC(C)(C)C	[R1]C(CC)CC	0.09	-1	3
[R1]C(=O)Nc1ccc(cc1)S(=O)(=O)N	[R1]NC1CCCC1	[R1]C(C)CCC	0.01	-1	3
[R1]C(=O)Nc1ccc(cc1)S(=O)(=O)N	[R1]C(CC)CCC	[R1]NC1CCCC1	0.16	-1	3
[R1]c1ccc(cc1)NC(=O)Nc2ccc(cc2)S(=O)(=O)N	[R1]C(F)(F)F	[R1]Cl	0.17	-1	1
[R1]c1ccc(cc1)NC(=O)Nc2ccc(cc2)S(=O)(=O)N	[R1]C(F)(F)F	[R1]F	0.48	-1	1
[R1]c1ccc(cc1)NC(=O)Nc2ccc(cc2)S(=O)(=O)N	[R1]Br	[R1]C(F)(F)F	0.05	-1	1
[R1]c1ccc(cc1)NC(=O)Nc2ccc(cc2)S(=O)(=O)N	[R1]I	[R1]C(F)(F)F	0.36	-1	1
[R1]c1ccc(cc1)NC(=O)Nc2ccc(cc2)S(=O)(=O)N	[R1]C(F)(F)F	[R1]C(=O)C	0.03	-1	1
[R1]c1ccc(cc1)NC(=O)Nc2ccc(cc2)S(=O)(=O)N	[R1]C(C)C	[R1]C(F)(F)F	0.64	-1	1
[R1]c1ccc(cc1)NC(=O)Nc2ccc(cc2)S(=O)(=O)N	[R1]CCCC	[R1]C(F)(F)F	0.34	-1	1
[R1]c1ccc(cc1)NC(=O)Nc2ccc(cc2)S(=O)(=O)N	[R1]C(F)(F)F	[R1]OCCCC	2.74	1	1
[R1]c1ccc(cc1)NC(=O)Nc2ccc(cc2)S(=O)(=O)N	[R1]CCCCCCCC	[R1]C(F)(F)F	0.92	-1	1
[R1]NC(=O)Nc1ccc(cc1)S(=O)(=O)N	[R1]c1ccc(cc1)Cl	[R1]C1CCCC1	0.54	-1	54
[R1]c1ccc(cc1)NC(=O)Nc2ccc(cc2)S(=O)(=O)N	[R1]Cl	[R1]F	0.31	-1	1
[R1]NC(=O)Nc1ccc(cc1)S(=O)(=O)N	[R1]Cc1ccccc1	[R1]c1ccc(cc1)Cl	0.45	-1	54
[R1]c1ccc(cc1)NC(=O)Nc2ccc(cc2)S(=O)(=O)N	[R1]Br	[R1]Cl	0.22	-1	1
[R1]c1ccc(cc1)NC(=O)Nc2ccc(cc2)S(=O)(=O)N	[R1]I	[R1]Cl	0.53	-1	1
[R1]c1ccc(cc1)NC(=O)Nc2ccc(cc2)S(=O)(=O)N	[R1]C(=O)C	[R1]Cl	0.14	-1	1
[R1]c1ccc(cc1)NC(=O)Nc2ccc(cc2)S(=O)(=O)N	[R1]C(C)C	[R1]Cl	0.81	-1	1
[R1]c1ccc(cc1)NC(=O)Nc2ccc(cc2)S(=O)(=O)N	[R1]CCCC	[R1]Cl	0.51	-1	1
[R1]c1ccc(cc1)NC(=O)Nc2ccc(cc2)S(=O)(=O)N	[R1]Cl	[R1]OCCCC	2.57	1	1
[R1]c1ccc(cc1)NC(=O)Nc2ccc(cc2)S(=O)(=O)N	[R1]Cl	[R1]Oc1ccccc1	0.96	-1	1
[R1]NC(=O)Nc1ccc(cc1)S(=O)(=O)N	[R1]c1ccc(cc1)F	[R1]C1CCCC1	0.23	-1	54
[R1]NC(=O)Nc1ccc(cc1)S(=O)(=O)N	[R1]Cc1ccccc1	[R1]C1CCCC1	0.99	-1	54
[R1]NC(=O)Nc1ccc(cc1)S(=O)(=O)N	[R1]c1ccc(cc1)Br	[R1]C1CCCC1	0.76	-1	54
[R1]c1ccccc1NC(=O)Nc2ccc(cc2)S(=O)(=O)N	[R1]OC	[R1]C(C)C	3.09	1	26
[R1]c1ccccc1NC(=O)Nc2ccc(cc2)S(=O)(=O)N	[R1]C(C)C	[R1]C#N	0.14	-1	26
[R1]c1ccccc1NC(=O)Nc2ccc(cc2)S(=O)(=O)N	[R1]c1ccccc1	[R1]C(C)C	0.47	-1	26
[R1]NC(=O)Nc1ccc(cc1)S(=O)(=O)N	[R1]Cc1ccccc1	[R1]c1ccc(cc1)F	0.76	-1	54
[R1]c1ccc(cc1)NC(=O)Nc2ccc(cc2)S(=O)(=O)N	[R1]Br	[R1]F	0.53	-1	1
[R1]c1ccc(cc1)NC(=O)Nc2ccc(cc2)S(=O)(=O)N	[R1]I	[R1]F	0.84	-1	1
[R1]c1ccc(cc1)NC(=O)Nc2ccc(cc2)S(=O)(=O)N	[R1]C(=O)C	[R1]F	0.45	-1	1
[R1]c1ccc(cc1)NC(=O)Nc2ccc(cc2)S(=O)(=O)N	[R1]CCCC	[R1]F	0.82	-1	1
[R1]c1ccc(cc1)NC(=O)Nc2ccc(cc2)S(=O)(=O)N	[R1]F	[R1]OCCCC	2.26	1	1
[R1]c1ccc(cc1)NC(=O)Nc2ccc(cc2)S(=O)(=O)N	[R1]F	[R1]C#N	0.77	-1	1
[R1]c1ccc(cc1)NC(=O)Nc2ccc(cc2)S(=O)(=O)N	[R1]F	[R1]Oc1ccccc1	0.65	-1	1
[R1]NC(=O)Nc1ccc(cc1)S(=O)(=O)N	[R1]Cc1ccccc1	[R1]c1ccc(cc1)Br	0.23	-1	54
[R1]NC(=O)Nc1ccc(cc1)S(=O)(=O)N	[R1]c1ccc(cc1)I	[R1]Cc1ccccc1	0.08	-1	54
[R1]c1ccc(cc1)NC(=O)Nc2ccc(cc2)S(=O)(=O)N	[R1]I	[R1]Br	0.31	-1	1
[R1]c1ccc(cc1)NC(=O)Nc2ccc(cc2)S(=O)(=O)N	[R1]Br	[R1]C(=O)C	0.08	-1	1
[R1]c1ccc(cc1)NC(=O)Nc2ccc(cc2)S(=O)(=O)N	[R1]C(C)C	[R1]Br	0.59	-1	1
[R1]c1ccc(cc1)NC(=O)Nc2ccc(cc2)S(=O)(=O)N	[R1]CCCC	[R1]Br	0.29	-1	1
[R1]c1ccc(cc1)NC(=O)Nc2ccc(cc2)S(=O)(=O)N	[R1]Br	[R1]OCCCC	2.79	1	1
[R1]c1ccc(cc1)NC(=O)Nc2ccc(cc2)S(=O)(=O)N	[R1]CCCCCCCC	[R1]Br	0.87	-1	1
[R1]c1ccc(cc1)NC(=O)Nc2ccc(cc2)S(=O)(=O)N	[R1]I	[R1]C(=O)C	0.39	-1	1
[R1]c1ccc(cc1)NC(=O)Nc2ccc(cc2)S(=O)(=O)N	[R1]C(C)C	[R1]I	0.28	-1	1
[R1]c1ccc(cc1)NC(=O)Nc2ccc(cc2)S(=O)(=O)N	[R1]I	[R1]CCCC	0.02	-1	1
[R1]c1ccc(cc1)NC(=O)Nc2ccc(cc2)S(=O)(=O)N	[R1]I	[R1]OCCCC	3.1	1	1
[R1]c1ccc(cc1)NC(=O)Nc2ccc(cc2)S(=O)(=O)N	[R1]CCCCCCCC	[R1]I	0.56	-1	1
[R1]c1ccccc1NC(=O)Nc2ccc(cc2)S(=O)(=O)N	[R1]OC	[R1]C#N	3.23	1	26
[R1]c1ccccc1NC(=O)Nc2ccc(cc2)S(=O)(=O)N	[R1]OC	[R1]c1ccccc1	2.62	1	26
[R1]c1ccc(cc1)NC(=O)Nc2ccc(cc2)S(=O)(=O)N	[R1]C(C)C	[R1]C(=O)C	0.67	-1	1
[R1]c1ccc(cc1)NC(=O)Nc2ccc(cc2)S(=O)(=O)N	[R1]CCCC	[R1]C(=O)C	0.37	-1	1
[R1]c1ccc(cc1)NC(=O)Nc2ccc(cc2)S(=O)(=O)N	[R1]C(=O)C	[R1]OCCCC	2.71	1	1
[R1]c1ccc(cc1)NC(=O)Nc2ccc(cc2)S(=O)(=O)N	[R1]CCCCCCCC	[R1]C(=O)C	0.95	-1	1
[R1]c1ccc(cc1)NC(=O)Nc2ccc(cc2)S(=O)(=O)N	[R1]C(C)C	[R1]CCCC	0.3	-1	1
[R1]c1ccc(cc1)NC(=O)Nc2ccc(cc2)S(=O)(=O)N	[R1]C(C)C	[R1]OCCCC	3.38	1	1
[R1]c1ccc(cc1)NC(=O)Nc2ccc(cc2)S(=O)(=O)N	[R1]CCCCCCCC	[R1]C(C)C	0.28	-1	1
[R1]c1ccc(cc1)NC(=O)Nc2ccc(cc2)S(=O)(=O)N	[R1]CCCC	[R1]OCCCC	3.08	1	1
[R1]c1ccc(cc1)NC(=O)Nc2ccc(cc2)S(=O)(=O)N	[R1]CCCCCCCC	[R1]OCCCC	3.66	1	1
[R1]c1ccc(cc1)NC(=O)Nc2ccc(cc2)S(=O)(=O)N	[R1]CCCCCCCC	[R1]C#N	2.17	1	1
[R1]c1ccc(cc1)NC(=O)Nc2ccc(cc2)S(=O)(=O)N	[R1]CCCCCCCC	[R1]Oc1ccccc1	2.05	1	1
[R1]c1ccc(cc1)NC(=O)Nc2ccc(cc2)S(=O)(=O)N	[R1]Oc1ccccc1	[R1]C#N	0.12	-1	1
[R1]c1ccccc1NC(=O)Nc2ccc(cc2)S(=O)(=O)N	[R1]c1ccccc1	[R1]C#N	0.61	-1	26
[R1]N1CCN(CC1)C(=O)Nc2ccc(cc2)S(=O)(=O)N	[R1]c1ccc(cc1)OC	[R1]Cc1ccccc1	0.14	-1	5
